# Supplementary material for: Ubiquitin Ligase RNF146 Regulates Tankyrase and Axin to Promote Wnt Signaling
Source: PLoS One. 2011 Jul 25;6(7):e22595. doi: 10.1371/journal.pone.0022595 (PMC3143158; doi:10.1371/journal.pone.0022595)
Supplement: Table S1 — E3 ligase Wnt pathway primary and secondary screen data. (XLS) [file pone.0022595.s005.xls]

## Sheet: E3 ligase Wnt screen
	Shortname	RefSeq	Plate	FIREFLY(A)	FIREFLY(B)	FIREFLY C	AVE FIREFLY	st dev firefly	log ave firefly	Z-score TOPbrite	RENILLA A	RENILLA B	RENILLA C	AVE RENILLA	ST DEV RENILLA	LOG renilla	Z-score SV40	F/R(A)	F/R(B)	F/R(C)	AVE F/R(A,B,C)	ST DEV F/R	LOG MEAN(F/R)	Z-score TOP/SV40
1	AB026190	NM_014458	3	184160	183840	194960	187653	6329.78	5.27336	0.257977	4720	5640	5560	5306.67	509.64	3.72482	0.584638	39.0169	32.5957	35.0647	35.5591	3.23903	1.55095	-0.0874799
2	ABTB1	NM_172028	3	465840	545080	541040	517320	44628.7	5.71376	2.22408	3240	4320	3840	3800	541.11	3.57978	-0.522806	143.778	126.176	140.896	136.95	9.4411	2.13656	2.68666
3	ABTB2	NM_145804	2	256760	304400	295040	285400	25240.6	5.45545	1.07092	4240	4200	4360	4266.67	83.2666	3.63009	-0.1387	60.5566	72.4762	67.6697	66.9008	5.99688	1.82543	1.21278
4	AIRE	NM_000659	1	136920	151840	107080	131947	22790.7	5.1204	-0.424879	3160	2760	3080	3000	211.66	3.47712	-1.30669	43.3291	55.0145	34.7662	44.3699	10.1642	1.64709	0.367941
5	AMFR	NM_138958	4	59200	55680	37440	50773.3	11680.4	4.70564	-2.27652	4800	4080	4880	4586.67	440.606	3.6615	0.101121	12.3333	13.6471	7.67213	11.2175	3.13986	1.0499	-2.46107
6	ANAPC1	NM_022662	9	121480	181680	120600	141253	35013.3	5.15	-0.292733	2480	2360	2840	2560	249.8	3.40824	-1.83263	48.9839	76.9831	42.4648	56.1439	18.3392	1.7493	0.852146
7	ANAPC10	NM_014885	8	97160	129560	79640	102120	25326.9	5.00911	-0.921705	2840	3120	2200	2720	471.593	3.43457	-1.6316	34.2113	41.5256	36.2	37.3123	3.78192	1.57185	0.0115306
8	ANAPC11	NM_001002245	4	94920	130840	102960	109573	18851.1	5.0397	-0.785122	3400	4560	4000	3986.67	580.115	3.60061	-0.363786	27.9176	28.693	25.74	27.4502	1.53098	1.43855	-0.619966
9	ANAPC11	NM_001002245	8	112480	117960	111280	113907	3561.2	5.05655	-0.709924	3680	3520	3240	3480	222.711	3.54158	-0.814517	30.5652	33.5114	34.3457	32.8074	1.98611	1.51597	-0.253183
10	ANAPC2	NM_013366	7	85760	100640	94280	93560	7466.08	4.97109	-1.09144	2080	1960	2600	2213.33	340.196	3.34505	-2.31515	41.2308	51.3469	36.2615	42.9464	7.68765	1.63293	0.300853
11	ANAPC4	NM_013367	8	233120	299280	229000	253800	39440.7	5.40449	0.843409	3240	3240	3480	3320	138.564	3.52114	-0.970596	71.9506	92.3704	65.8046	76.7085	13.9073	1.88484	1.49423
12	ANAPC5	NM_016237	9	165880	160040	164680	163533	3084.24	5.21361	-0.00876755	4040	3240	3800	3693.33	410.528	3.56742	-0.617221	41.0594	49.3951	43.3368	44.5971	4.30836	1.64931	0.378447
13	ANAPC7	NM_016238	8	174440	239960	123400	179267	58429.7	5.2535	0.169329	4960	5880	5440	5426.67	460.145	3.73453	0.658789	35.1694	40.8095	22.6838	32.8876	9.27578	1.51703	-0.248163
14	ANKFY1	NM_020740	2	286880	211800	263960	254213	38477.3	5.4052	0.846564	6920	6520	6040	6493.33	440.606	3.81247	1.25386	41.4566	32.4847	43.702	39.2144	5.9353	1.59345	0.113825
15	ANKIB1	XM_377955	7	187000	209120	155400	183840	26999.1	5.26444	0.218171	5000	4720	4440	4720	280	3.67394	0.196143	37.4	44.3051	35	38.9017	4.83089	1.58997	0.0973516
16	ANKRD11	NM_013275	8	158160	148080	140440	148893	8887.95	5.17288	-0.190605	4600	5200	4320	4706.67	449.592	3.67271	0.186763	34.3826	28.4769	32.5093	31.7896	3.0179	1.50229	-0.318021
17	APM-1	XM_113971	2	144800	171440	246160	187467	52546.2	5.27292	0.256047	3440	4080	4040	3853.33	358.515	3.58584	-0.476589	42.093	42.0196	60.9307	48.3478	10.8972	1.68438	0.544579
18	ARIH1	NM_005744	7	222080	173680	189000	194920	24737.1	5.28986	0.331639	4720	4840	5200	4920	249.8	3.69197	0.33376	47.0508	35.8843	36.3462	39.7604	6.31791	1.59945	0.142272
19	ARIH2	NM_006321	7	162760	174600	179880	172413	8766.97	5.23657	0.093754	6080	6000	4520	5533.33	878.484	3.74299	0.723338	26.7697	29.1	39.7965	31.8887	6.9467	1.50364	-0.311615
20	ASB1	NM_016114	2	92680	141960	97560	110733	27152.9	5.04428	-0.764705	4200	4560	3240	4000	682.349	3.60206	-0.352714	22.0667	31.1316	30.1111	27.7698	4.96533	1.44357	-0.596153
21	ASB10	NM_080871	2	145920	135240	129760	136973	8218.26	5.13664	-0.352389	7720	8240	7400	7786.67	423.95	3.89135	1.85618	18.9016	16.4126	17.5351	17.6164	1.24646	1.24592	-1.53248
22	ASB11	NM_001012428	2	226840	229640	229760	228747	1652.31	5.35935	0.641903	5080	5000	4120	4733.33	532.666	3.67517	0.205498	44.6535	45.928	55.767	48.7828	6.08192	1.68827	0.56301
23	ASB12	NM_130388	2	251040	197160	232480	226893	27371	5.35582	0.62613	7240	6360	5840	6480	707.672	3.81158	1.24705	34.674	31	39.8082	35.1608	4.42423	1.54606	-0.11066
24	ASB13	NM_024701	2	128160	107160	116040	117120	10541.6	5.06863	-0.655986	4880	5280	3920	4693.33	698.952	3.67148	0.177356	26.2623	20.2955	29.602	25.3866	4.71469	1.4046	-0.780751
25	ASB14	NM_130387	2	68400	62280	57040	62573.3	5685.68	4.79639	-1.87137	4240	4320	2560	3706.67	993.848	3.56898	-0.605271	16.1321	14.4167	22.2812	17.61	4.13535	1.24576	-1.53323
26	ASB15	NM_080928	2	181200	148160	194920	174760	24036	5.24244	0.119965	5000	5920	4280	5066.67	822.03	3.70472	0.431168	36.24	25.027	45.5421	35.603	10.2723	1.55149	-0.0849427
27	ASB16	NM_080863	2	444120	395280	425520	421640	24650.1	5.62494	1.82757	3160	3880	2920	3320	499.6	3.52114	-0.970596	140.544	101.876	145.726	129.382	23.9613	2.11187	2.56971
28	ASB17	NM_080868	2	142920	113320	174200	143480	30443.9	5.15679	-0.262409	4600	4360	3680	4213.33	477.214	3.62463	-0.180412	31.0696	25.9908	47.337	34.7991	11.1511	1.54157	-0.131929
29	ASB2	NM_016150	2	165960	133480	188920	162787	27855.9	5.21162	-0.0176402	4440	4320	3320	4026.67	614.925	3.60495	-0.33068	37.3784	30.8981	56.9036	41.7267	13.5371	1.62041	0.241578
30	ASB3	NM_145863	2	73680	130560	124920	109720	31338.7	5.04029	-0.782529	3280	3400	3080	3253.33	161.658	3.51233	-1.03786	22.4634	38.4	40.5584	33.8073	9.88318	1.52901	-0.191419
31	ASB4	NM_016116	2	113800	119400	100040	111080	9962.49	5.04564	-0.758644	3160	3000	3040	3066.67	83.2666	3.48667	-1.2338	36.0127	39.8	32.9079	36.2402	3.45168	1.55919	-0.04845
32	ASB5	NM_080874	2	96840	82360	80840	86680	8831.58	4.93792	-1.23953	4360	4880	3920	4386.67	480.555	3.64213	-0.0467228	22.211	16.877	20.6224	19.9035	2.73869	1.29893	-1.28135
33	ASB6	NM_177999	2	178200	165800	157880	167293	10242	5.22348	0.0353059	6120	5360	4520	5333.33	800.333	3.727	0.60126	29.1176	30.9328	34.9292	31.6599	2.97322	1.50051	-0.326432
34	ASB7	NM_024708	2	247520	256200	220800	241507	18450.2	5.38293	0.747147	5400	5920	4320	5213.33	816.17	3.71712	0.525796	45.837	43.277	51.1111	46.7417	3.99463	1.6697	0.475076
35	ASB8	NM_024095	2	152000	140360	177520	156627	19007.1	5.19487	-0.0924319	4000	5000	3320	4106.67	845.064	3.61349	-0.265444	38	28.072	53.4699	39.8473	12.7993	1.6004	0.146762
36	ASB9	NM_001031739	2	217440	264800	267840	250027	28261.8	5.39799	0.814367	6520	6880	5960	6453.33	463.609	3.80978	1.23337	33.3497	38.4884	44.9396	38.9259	5.80733	1.59024	0.0986306
37	ASH2L	NM_004674	9	136160	154000	184560	158240	24477	5.19932	-0.072563	4240	5440	5800	5160	816.823	3.71265	0.491698	32.1132	28.3088	31.8207	30.7476	2.11708	1.48781	-0.386588
38	ATRX	NM_138270	9	211520	181040	207480	200013	16555.1	5.30106	0.381651	2040	3000	2480	2506.67	480.555	3.3991	-1.90245	103.686	60.3467	83.6613	82.5647	21.6906	1.91679	1.64559
39	AWP1	NM_019006	1	282080	192960	152680	209240	66218.3	5.32064	0.469088	3600	4680	3240	3840	749.4	3.58433	-0.488083	78.3556	41.2308	47.1235	55.5699	19.9517	1.74484	0.831005
40	BACH1	NM_001011545	3	126920	149720	145920	140853	12215.3	5.14877	-0.298231	4640	5960	5000	5200	682.349	3.716	0.517304	27.3534	25.1208	29.184	27.2194	2.03491	1.43488	-0.637336
41	BACH2	NM_021813	3	216440	263600	248760	242933	24113.9	5.38549	0.758567	3720	4400	4320	4146.67	371.663	3.6177	-0.233301	58.1828	59.9091	57.5833	58.5584	1.20752	1.76759	0.938773
42	BARD1	NM_000465	4	201120	226880	175320	201107	25780	5.30343	0.39222	5920	6720	6400	6346.67	402.658	3.80255	1.1781	33.973	33.7619	27.3938	31.7095	3.73908	1.50119	-0.323208
43	BAZ1A	NM_182648	7	50640	63200	40440	51426.7	11400.4	4.71119	-2.25173	1560	1760	1480	1600	144.222	3.20412	-3.3912	32.4615	35.9091	27.3243	31.8983	4.32001	1.50377	-0.310997
44	BBAP	NM_138287	4	162320	201720	168880	177640	21110.3	5.24954	0.151656	4720	4640	4160	4506.67	302.875	3.65386	0.0427718	34.3898	43.4741	40.5962	39.4867	4.64266	1.59645	0.12806
45	BCL6	NM_001706	3	184840	266080	288080	246333	54379	5.39152	0.785514	5280	6760	5960	6000	740.81	3.77815	0.991837	35.0076	39.3609	48.3356	40.9014	6.79621	1.61174	0.200477
46	BCL6B	NM_181844	3	117920	141080	158040	139013	20139.7	5.14306	-0.323726	6320	7400	6600	6773.33	560.476	3.8308	1.39386	18.6582	19.0649	23.9455	20.5562	2.94223	1.31294	-1.21497
47	BFAR	NM_016561	4	146000	192160	160720	166293	23579.3	5.22087	0.0236817	5960	6200	5720	5960	240	3.77525	0.969656	24.4966	30.9935	28.0979	27.8627	3.25483	1.44502	-0.589281
48	BHC80	NM_016621	7	142080	138000	117760	132613	13024.1	5.12259	-0.415108	4320	4200	3880	4133.33	227.45	3.6163	-0.243981	32.8889	32.8571	30.3505	32.0322	1.45645	1.50559	-0.302381
49	BIRC2	NM_001166	4	274560	286440	309080	290027	17537.3	5.46244	1.1021	9640	8920	9640	9400	415.692	3.97313	2.48059	28.4813	32.1121	32.0622	30.8852	2.08199	1.48975	-0.377398
50	BIRC3	NM_182962	4	205120	199120	181920	195387	12042.1	5.29089	0.336275	4200	3360	3480	3680	454.313	3.56585	-0.629214	48.8381	59.2619	52.2759	53.4586	5.3116	1.72802	0.751316
51	BIRC4	NM_001167	4	195280	208840	169600	191240	19929.5	5.28158	0.294684	4800	4840	4720	4786.67	61.101	3.68003	0.242653	40.6833	43.1488	35.9322	39.9214	3.66811	1.60121	0.150586
52	BIRC7	NM_022161	1	269000	210600	221560	233720	31040.9	5.3687	0.683605	6000	5480	5880	5786.67	272.274	3.76243	0.871785	44.8333	38.4307	37.6803	40.3148	3.93115	1.60546	0.170756
53	BIRC8	NM_033341	4	184480	167000	174040	175173	8794.94	5.24347	0.124545	4040	4640	3640	4106.67	503.322	3.61349	-0.265444	45.6634	35.9914	47.8132	43.156	6.29714	1.63504	0.310868
54	BMI1	NM_005180	5	301560	221920	243600	255693	41174.3	5.40772	0.857819	5040	3880	3360	4093.33	860.078	3.61208	-0.276228	59.8333	57.1959	72.5	63.1764	8.18145	1.80055	1.09494
55	BRAP	NM_006768	1	228360	169600	162000	186653	36318.4	5.27104	0.247617	4040	4000	3880	3973.33	83.2666	3.59916	-0.374895	56.5248	42.4	41.7526	46.8924	8.3481	1.6711	0.4817
56	BRCA1	NM_007298	4	105240	125320	96880	109147	14616.9	5.03801	-0.792687	4240	3200	2880	3440	711.056	3.53656	-0.852854	24.8208	39.1625	33.6389	32.5407	7.23366	1.51243	-0.269976
57	BTBD1	NM_001011885	2	216240	205560	262160	227987	30072.9	5.35791	0.635451	4880	5040	4720	4880	160	3.68842	0.306689	44.3115	40.7857	55.5424	46.8799	7.70631	1.67099	0.481147
58	BTBD11	NM_152322	2	202880	195480	226320	208227	16100.2	5.31854	0.459676	4960	5120	4600	4893.33	266.333	3.6896	0.315737	40.9032	38.1797	49.2	42.761	5.74023	1.63105	0.29195
59	BTBD12	NM_032444	2	190680	173800	137400	167293	27229.4	5.22348	0.0353059	5480	6080	5280	5613.33	416.333	3.74922	0.770938	34.7956	28.5855	26.0227	29.8013	4.51104	1.47424	-0.450899
60	BTBD14A	NM_144653	2	335240	320840	325800	327293	7315.23	5.51494	1.33648	4480	5160	4120	4586.67	528.141	3.6615	0.101121	74.8304	62.1783	79.0777	72.0288	8.79112	1.85751	1.36472
61	BTBD14B	NM_052876	3	130840	131320	132040	131400	603.987	5.1186	-0.432928	5360	5760	5920	5680	288.444	3.75435	0.810089	24.4104	22.7986	22.3041	23.171	1.10148	1.36495	-0.968623
62	BTBD2	NM_017797	2	189480	133080	153960	158840	28514.9	5.20096	-0.0652254	5320	4160	4080	4520	693.974	3.65514	0.0525682	35.6165	31.9904	37.7353	35.1141	2.90523	1.54548	-0.113393
63	BTBD3	NM_181443	2	292560	259640	249840	267347	22378.4	5.42707	0.944228	5440	5040	5240	5240	200	3.71933	0.542715	53.7794	51.5159	47.6794	50.9916	3.08363	1.7075	0.654111
64	BTBD4	NM_025224	2	164720	166920	184080	171907	10599.6	5.23529	0.088048	5400	4800	4480	4893.33	467.047	3.6896	0.315737	30.5037	34.775	41.0893	35.456	5.32555	1.54969	-0.0934565
65	BTBD5	NM_017658	2	184360	206520	182800	191227	13267.4	5.28155	0.294549	4320	4920	4040	4426.67	449.592	3.64608	-0.0166221	42.6759	41.9756	45.2475	43.2997	1.72284	1.63648	0.317707
66	BTBD6	NM_033271	2	159440	198720	174080	177413	19851	5.24899	0.149181	4200	4200	3880	4093.33	184.752	3.61208	-0.276228	37.9619	47.3143	44.866	43.3807	4.84987	1.6373	0.321554
67	BTBD7	NM_018167	2	187040	218960	239160	215053	26278.7	5.33255	0.52222	4480	4040	3680	4066.67	400.666	3.60924	-0.297902	41.75	54.198	64.9891	53.6457	11.6294	1.72954	0.758503
68	BTBD8	NM_183242	2	143840	135640	142200	140560	4339.03	5.14786	-0.302273	4800	4120	4600	4506.67	349.476	3.65386	0.0427718	29.9667	32.9223	30.913	31.2673	1.50935	1.49509	-0.3521
69	BTBD9	NM_152733	2	121320	89000	117760	109360	17721.9	5.03886	-0.788901	5360	5200	4880	5146.67	244.404	3.71153	0.483118	22.6343	17.1154	24.1311	21.2936	3.69504	1.32825	-1.14246
70	BTRC	NM_003939	8	104080	160960	127880	130973	28565.9	5.11718	-0.439234	5160	5720	5120	5333.33	335.46	3.727	0.60126	20.1705	28.1399	24.9766	24.429	4.01278	1.38791	-0.859857
71	C10ORF87	NM_144587	2	218560	233600	312120	254760	50241.2	5.40613	0.850729	3840	4120	4480	4146.67	320.832	3.6177	-0.233301	56.9167	56.699	69.6696	61.0951	7.42656	1.78601	1.02602
72	C13ORF7	NM_024546	1	182240	216520	146840	181867	34841.5	5.25975	0.197247	5800	5360	5440	5533.33	234.379	3.74299	0.723338	31.4207	40.3955	26.9926	32.9363	6.82877	1.51767	-0.245118
73	C16ORF44	NM_024731	2	264080	209560	271200	248280	33720.9	5.39494	0.800775	3280	3360	3080	3240	144.222	3.51055	-1.05148	80.5122	62.369	88.0519	76.9777	13.2012	1.88637	1.50144
74	C17ORF27	NM_020914	4	347040	295720	258720	300493	44353.1	5.47783	1.17084	3640	3800	3320	3586.67	244.404	3.55469	-0.714402	95.3407	77.8211	77.9277	83.6965	10.0843	1.92271	1.67359
75	C18ORF23	AK091537	1	257640	183640	171480	204253	46632.3	5.31017	0.422322	4920	5200	5240	5120	174.356	3.70927	0.465891	52.3659	35.3154	32.7252	40.1355	10.6707	1.60353	0.161587
76	C1orf164	NM_018150	6	200920	217200	253760	223960	27060.8	5.35017	0.600901	4360	4760	5280	4800	461.303	3.68124	0.251877	46.0826	45.6303	48.0606	46.5911	1.29253	1.6683	0.468438
77	C20ORF18	NM_031227	7	95840	116240	119320	110467	12760.3	5.04323	-0.769379	3240	3080	2920	3080	160	3.48855	-1.21942	29.5802	37.7403	40.863	36.0612	5.82578	1.55704	-0.0586375
78	C20ORF43	NM_016407	1	314360	244600	231600	263520	44505.9	5.42081	0.916276	12200	12720	11480	12133.3	622.682	4.08398	3.327	25.7672	19.2296	20.1742	21.7237	3.53353	1.33693	-1.10132
79	CBL	NM_005188	4	190160	207720	202480	200120	9014.74	5.30129	0.382684	4400	4840	5480	4906.67	543.078	3.69079	0.324761	43.2182	42.9174	36.9489	41.0281	3.53593	1.61308	0.206844
80	CBLB	NM_170662	4	176400	194720	215960	195693	19798	5.29158	0.339316	6360	6960	5720	6346.67	620.108	3.80255	1.1781	27.7358	27.977	37.7552	31.156	5.71636	1.49354	-0.359437
81	CBLC	NM_012116	4	75880	73240	71800	73640	2069.2	4.86711	-1.55563	17000	16960	15520	16493.3	843.169	4.21731	4.34504	4.46353	4.3184	4.62629	4.4694	0.15403	0.65025	-4.35427
82	CBLL1	NM_024814	4	135800	136360	134680	135613	855.414	5.1323	-0.371736	3120	3560	2400	3026.67	585.605	3.48096	-1.27734	43.5256	38.3034	56.1167	45.9819	9.15714	1.66259	0.441358
83	CCIN	NM_005893	2	82280	63480	72560	72773.3	9401.82	4.86197	-1.57858	2800	2680	2120	2533.33	362.951	3.40369	-1.86736	29.3857	23.6866	34.2264	29.0996	5.27575	1.46389	-0.499922
84	CCNB1IP1	NM_182849	1	229800	227560	209360	222240	11210.5	5.34682	0.585953	7080	8160	7440	7560	549.909	3.87852	1.75822	32.4576	27.8873	28.1398	29.4949	2.56891	1.46975	-0.472161
85	CCNF	NM_001761	2	257720	211160	211200	226693	26869.9	5.35544	0.624421	7320	7280	6440	7013.33	496.924	3.84592	1.50932	35.2077	29.0055	32.795	32.3361	3.12645	1.50969	-0.282956
86	CDC16	NM_003903	9	89320	108160	88840	95440	11018.5	4.97973	-1.05287	3760	4000	3840	3866.67	122.202	3.58734	-0.465134	23.7553	27.04	23.1354	24.6436	2.09838	1.3917	-0.841864
87	CDC20	NM_001255	9	326080	371960	300720	332920	36109.2	5.52234	1.36952	3400	3640	3240	3426.67	201.329	3.53487	-0.865732	95.9059	102.187	92.8148	96.9692	4.77562	1.98663	1.97643
88	CDC23	NM_004661	9	122760	175000	161320	153027	27089.5	5.18477	-0.137515	3960	3800	4040	3933.33	122.202	3.59476	-0.408448	31	46.0526	39.9307	38.9944	7.56986	1.591	0.102251
89	CDC26	NM_139286	8	118840	98440	117800	111693	11489.5	5.04803	-0.747968	3480	3760	3760	3666.67	161.658	3.56427	-0.64125	34.1494	26.1809	31.3298	30.5534	4.04063	1.48506	-0.399624
90	CDC26	NM_139286	9	163520	106360	154480	141453	30726	5.15061	-0.28999	3600	4040	4240	3960	327.414	3.5977	-0.386042	45.4222	26.3267	36.434	36.061	9.55321	1.55704	-0.0586489
91	CDC27	NM_001256	9	142680	154080	169120	155293	13261.7	5.19115	-0.109007	3600	3880	3720	3733.33	140.475	3.5721	-0.581499	39.6333	39.7113	45.4624	41.6023	3.3431	1.61912	0.235437
92	CDC34	NM_004359	8	425920	468240	394640	429600	36937.7	5.63306	1.86383	4240	4720	3920	4293.33	402.658	3.63279	-0.118039	100.453	99.2034	100.673	100.11	0.792771	2.00048	2.042
93	CGRRF1	NM_006568	4	185960	227440	240000	217800	28280.3	5.33806	0.546826	6080	7120	6160	6453.33	578.734	3.80978	1.23337	30.5855	31.9438	38.961	33.8301	4.4951	1.5293	-0.190029
94	CHC1L	NM_001268	3	160880	199280	197960	186040	21799.2	5.26961	0.241236	4680	5120	5400	5066.67	362.951	3.70472	0.431168	34.3761	38.9219	36.6593	36.6524	2.27291	1.5641	-0.0251808
95	CHD3	NM_005852	1	138800	130120	93680	120867	23941	5.08231	-0.594934	2840	3800	3400	3346.67	482.217	3.52461	-0.944068	48.8732	34.2421	27.5529	36.8894	10.9039	1.5669	-0.011919
96	CHD4	NM_001273	7	256680	270520	293560	273587	18630.3	5.43709	0.988961	6640	6880	6840	6786.67	128.582	3.83166	1.40038	38.6566	39.3198	42.9181	40.2982	2.29305	1.60529	0.16991
97	CHD5	NM_015557	7	102680	107080	115560	108440	6546.82	5.03519	-0.80528	3040	2520	2920	2826.67	272.274	3.45127	-1.50404	33.7763	42.4921	39.5753	38.6146	4.43659	1.58675	0.0821107
98	CHFR	NM_018223	4	53360	73160	63040	63186.7	9900.81	4.80063	-1.85245	2920	3120	2600	2880	262.298	3.45939	-1.44206	18.274	23.4487	24.2462	21.9896	3.24245	1.34222	-1.07629
99	CISH	NM_145071	2	335800	324600	301520	320640	17479.7	5.50602	1.29666	6440	6360	5200	6000	693.974	3.77815	0.991837	52.1429	51.0377	57.9846	53.7217	3.73288	1.73015	0.761417
100	CNOT4	NM_001008225	4	265200	283960	217000	255387	34541.8	5.4072	0.855492	8960	9960	7560	8826.67	1205.54	3.9458	2.2719	29.5982	28.51	28.7037	28.9373	0.580485	1.46146	-0.511424
101	CPSF1	NM_013291	9	195880	208480	214920	206427	9684.65	5.31477	0.442843	7960	7600	8160	7906.67	283.784	3.89799	1.9069	24.608	27.4316	26.3382	26.126	1.42369	1.41707	-0.72169
102	CUL1	NM_003592	7	427200	402000	387720	405640	19990.1	5.60814	1.75257	11040	10480	9760	10426.7	641.665	4.01815	2.82432	38.6957	38.3588	39.7254	38.9266	0.711988	1.59025	0.098669
103	CUL2	NM_003591	7	225680	202360	234680	220907	16680.4	5.34421	0.574286	3560	2840	3360	3253.33	371.663	3.51233	-1.03786	63.3933	71.2535	69.8452	68.164	4.19116	1.83356	1.25127
104	CUL3	NM_003590	7	138880	112200	140560	130547	15910.9	5.11577	-0.445561	8840	7640	8040	8173.33	611.01	3.9124	2.01689	15.7104	14.6859	17.4826	15.9596	1.41492	1.20302	-1.73568
105	CUL4A	NM_003589	7	239520	191920	188960	206800	28375	5.31555	0.446346	5560	5520	4720	5266.67	473.849	3.72154	0.559548	43.0791	34.7681	40.0339	39.2937	4.20466	1.59432	0.11798
106	CUL4B	NM_003588	7	272400	308680	307000	296027	20478.5	5.47133	1.1418	6480	7040	5440	6320	811.911	3.80072	1.16414	42.037	43.8466	56.4338	47.4392	7.84198	1.67614	0.505547
107	CUL5	NM_003478	1	245960	211720	226200	227960	17187.7	5.35786	0.635224	4320	5320	4360	4666.67	566.157	3.66901	0.15846	56.9352	39.797	51.8807	49.5376	8.80608	1.69494	0.594598
108	CUL7	NM_014780	7	170120	164120	166000	166747	3068.9	5.22206	0.02896	4680	3600	4640	4306.67	612.318	3.63414	-0.107757	36.3504	45.5889	35.7759	39.2384	5.50719	1.59371	0.115081
109	DCST1	NM_152494	6	107160	157880	154520	139853	28363.1	5.14567	-0.312046	3000	3400	3240	3213.33	201.329	3.50696	-1.07889	35.72	46.4353	47.6914	43.2822	6.57912	1.63631	0.316877
110	DDB1	NM_001923	9	238600	197920	263920	233480	33296.6	5.36825	0.681613	4600	5320	5320	5080	415.692	3.70586	0.439883	51.8696	37.203	49.609	46.2272	7.89649	1.6649	0.452304
111	DET1	NM_017996	8	109880	139280	135840	128333	16073.3	5.10834	-0.478714	3880	4160	3440	3826.67	362.951	3.58282	-0.499617	28.3196	33.4808	39.4884	33.7629	5.58974	1.52844	-0.194121
112	DKFZP547C195	NM_207343	4	239240	309480	246800	265173	38556.4	5.42353	0.928402	4000	4560	4440	4333.33	294.845	3.63682	-0.0872869	59.81	67.8684	55.5856	61.088	6.24035	1.78596	1.02578
113	DKFZP761H1710	NM_031297	4	213280	220960	187520	207253	17515.7	5.3165	0.450592	4160	4480	3280	3973.33	621.396	3.59916	-0.374895	51.2692	49.3214	57.1707	52.5871	4.08724	1.72088	0.7175
114	DKFZP761I2123	NM_174929	1	100760	83960	77360	87360	12064.8	4.94131	-1.22438	2200	2800	2320	2440	317.49	3.38739	-1.99184	45.8	29.9857	33.3448	36.3768	8.33173	1.56083	-0.0407063
115	DPF1	NM_004647	7	175600	170600	202520	182907	17168.6	5.26223	0.208303	5040	4320	4400	4586.67	394.631	3.6615	0.101121	34.8413	39.4907	46.0273	40.1198	5.61947	1.60336	0.160782
116	DPF2	NM_006268	7	175120	167240	145720	162693	15218.2	5.21137	-0.0187522	4840	4000	3720	4186.67	582.866	3.62187	-0.201466	36.1818	41.81	39.172	39.0546	2.81593	1.59167	0.105423
117	DRE1	NM_017644	2	156200	173560	148320	159360	12913.3	5.20238	-0.0588885	4160	4440	3800	4133.33	320.832	3.6163	-0.243981	37.5481	39.0901	39.0316	38.5566	0.873881	1.5861	0.0790187
118	DTX1	NM_004416	4	152200	137840	98280	129440	27924.2	5.11207	-0.462067	5080	3840	4200	4373.33	637.913	3.64081	-0.0568174	29.9606	35.8958	23.4	29.7522	6.25052	1.47352	-0.454294
119	DTX2	NM_020892	4	206200	231040	196360	211200	17872.5	5.32469	0.487165	4680	4320	4600	4533.33	189.033	3.65642	0.0623357	44.0598	53.4815	42.687	46.7428	5.87614	1.66971	0.475122
120	DTX3	NM_178502	4	147280	137640	102280	129067	23693.4	5.11081	-0.467667	2880	2840	2560	2760	174.356	3.44091	-1.58319	51.1389	48.4648	39.9531	46.5189	5.84124	1.66763	0.465247
121	DTX4	XM_166213	4	114000	115520	110120	113213	2784.62	5.0539	-0.721761	4120	3920	3800	3946.67	161.658	3.59623	-0.397226	27.6699	29.4694	28.9789	28.7061	0.930258	1.45797	-0.527931
122	DZIP3	NM_014648	4	203520	174480	172520	183507	17359.7	5.26365	0.214653	3400	3040	2880	3106.67	266.333	3.49229	-1.19083	59.8588	57.3947	59.9028	59.0521	1.4355	1.77124	0.956046
123	ECT2	NM_018098	9	151400	106040	125480	127640	22757	5.10599	-0.489217	5200	5680	4640	5173.33	520.513	3.71377	0.500255	29.1154	18.669	27.0431	24.9425	5.53092	1.39694	-0.817059
124	EDD1	NM_015902	4	478320	354000	314920	382413	85325.1	5.58253	1.63825	9960	8400	7720	8693.33	1148.45	3.93919	2.22143	48.0241	42.1429	40.7927	43.6532	3.845	1.64002	0.334437
125	EGFL9	NM_206539	7	141360	195040	114480	150293	41016.2	5.17694	-0.17246	4640	4200	3920	4253.33	362.951	3.62873	-0.149079	30.4655	46.4381	29.2041	35.3692	9.60664	1.54863	-0.0984972
126	ENC1	NM_003633	3	176320	173800	176880	175667	1640.65	5.24469	0.129998	4520	4600	6200	5106.67	947.699	3.70814	0.457245	39.0088	37.7826	28.529	35.1068	5.72944	1.54539	-0.113817
127	FANCL	NM_018062	7	133160	104960	127400	121840	14899.5	5.08579	-0.579383	5720	5520	4320	5186.67	757.188	3.71489	0.508791	23.2797	19.0145	29.4907	23.9283	5.26815	1.37891	-0.90246
128	FBXL10	NM_001005366	1	332240	345760	362680	346893	15251.6	5.5402	1.44924	4480	5600	4600	4893.33	614.925	3.6896	0.315737	74.1607	61.7429	78.8435	71.5823	8.83707	1.85481	1.35193
129	FBXL11	NM_012308	8	315800	400960	270600	329120	66192.9	5.51735	1.34727	4920	5000	4440	4786.67	302.875	3.68003	0.242653	64.187	80.192	60.9459	68.4416	10.3043	1.83532	1.25963
130	FBXL12	NM_017703	2	114120	144680	195960	151587	41354.8	5.18066	-0.155846	4600	5000	5040	4880	243.311	3.68842	0.306689	24.8087	28.936	38.881	30.8752	7.23378	1.48961	-0.378065
131	FBXL13	NM_145032	1	229200	215520	219360	221360	7055.89	5.3451	0.578261	4680	5120	4280	4693.33	420.159	3.67148	0.177356	48.9744	42.0938	51.2523	47.4401	4.76815	1.67615	0.50559
132	FBXL14	NM_152441	8	117200	152160	133880	134413	17486.1	5.12844	-0.388968	5240	5440	4760	5146.67	349.476	3.71153	0.483118	22.3664	27.9706	28.1261	26.1544	3.28137	1.41754	-0.719455
133	FBXL15	NM_024326	1	218720	203560	176840	199707	21204.2	5.30039	0.378676	5920	5960	4760	5546.67	681.567	3.74403	0.731319	36.9459	34.1544	37.1513	36.0839	1.67414	1.55731	-0.0573438
134	FBXL16	NM_153350	1	497320	400720	345920	414653	76655.7	5.61769	1.79518	5440	6240	4680	5453.33	780.085	3.73666	0.675045	91.4191	64.2179	73.9145	76.5172	13.7861	1.88376	1.48909
135	FBXL17	NM_022824	8	164320	112120	95240	123893	36013.5	5.09305	-0.546981	3360	3840	2720	3306.67	561.902	3.51939	-0.983941	48.9048	29.1979	35.0147	37.7058	10.1253	1.57641	0.0331134
136	FBXL18	NM_024963	1	293000	249680	233440	258707	30788.9	5.41281	0.880535	3320	3160	3600	3360	222.711	3.52634	-0.930882	88.253	79.0127	64.8444	77.37	11.7904	1.88857	1.51189
137	FBXL19	NM_019085	1	197680	171400	153800	174293	22082.6	5.24128	0.114781	6040	7080	6320	6480	538.145	3.81158	1.24705	32.7285	24.209	24.3354	27.091	4.88262	1.43282	-0.647066
138	FBXL2	NM_012157	8	222640	207120	153920	194560	36040.6	5.28905	0.328055	4320	4440	4920	4560	317.49	3.65896	0.0817849	51.537	46.6486	31.2846	43.1567	10.5682	1.63505	0.310904
139	FBXL20	NM_032875	8	187800	193480	183720	188333	4901.81	5.27493	0.26499	4040	4840	5280	4720	628.649	3.67394	0.196143	46.4851	39.9752	34.7955	40.4186	5.85745	1.60658	0.176049
140	FBXL22	NM_203373	1	159880	136680	108640	135067	25658.1	5.13055	-0.379567	3760	4240	4400	4133.33	333.067	3.6163	-0.243981	42.5213	32.2358	24.6909	33.1493	8.95022	1.52047	-0.231852
141	FBXL3A	NM_012158	8	116120	161040	112880	130013	26918.7	5.11399	-0.453498	3040	4240	3720	3666.67	601.775	3.56427	-0.64125	38.1974	37.9811	30.3441	35.5075	4.47298	1.55032	-0.0904685
142	FBXL3P	NM_012159	8	129080	145920	138000	137667	8424.95	5.13883	-0.3426	3000	3720	3160	3293.33	378.065	3.51764	-0.997339	43.0267	39.2258	43.6709	41.9745	2.40209	1.62299	0.253757
143	FBXL4	NM_012160	8	146600	167040	125840	146493	20600.2	5.16582	-0.222111	3000	2920	3200	3040	144.222	3.48287	-1.26277	48.8667	57.2055	39.325	48.4657	8.94698	1.68543	0.549592
144	FBXL5	NM_012161	8	221560	356560	295360	291160	67597.9	5.46413	1.10966	6000	7800	6760	6853.33	903.622	3.8359	1.43279	36.9267	45.7128	43.6923	42.1106	4.60168	1.62439	0.260419
145	FBXL6	NM_024555	8	97400	79160	84960	87173.3	9319.26	4.94038	-1.22853	2960	3000	2760	2906.67	128.582	3.4634	-1.41149	32.9054	26.3867	30.7826	30.0249	3.32477	1.47748	-0.43552
146	FBXL7	NM_012304	8	143520	128680	140800	137667	7900.62	5.13883	-0.3426	3760	4000	4720	4160	499.6	3.61909	-0.222656	38.1702	32.17	29.8305	33.3902	4.30167	1.52362	-0.216955
147	FBXL8	NM_018378	1	275120	276680	244240	265347	18295.5	5.42381	0.929669	3960	4240	3680	3960	280	3.5977	-0.386042	69.4747	65.2547	66.3696	67.033	2.18684	1.82629	1.21684
148	FBXL9	NM_001004055	8	96440	76240	84800	85826.7	10139.1	4.93362	-1.25871	4720	5160	5000	4960	222.711	3.69548	0.36061	20.4322	14.7752	16.96	17.3891	2.85282	1.24028	-1.5592
149	FBXO10	XM_291314	8	128120	155080	128480	137227	15462.5	5.13744	-0.348806	4000	3840	3920	3920	80	3.59329	-0.419708	32.03	40.3854	32.7755	35.0636	4.62384	1.54486	-0.11635
150	FBXO11	NM_012167	8	58840	68600	74800	67413.3	8045.9	4.82875	-1.72691	4200	4040	4400	4213.33	180.37	3.62463	-0.180412	14.0095	16.9802	17	15.9966	1.72086	1.20403	-1.73092
151	FBXO15	NM_152676	1	244800	174600	170400	196600	41795.2	5.29358	0.348278	5240	6040	5080	5453.33	514.328	3.73666	0.675045	46.7176	28.9073	33.5433	36.3894	9.23994	1.56097	-0.0399974
152	FBXO16	NM_172366	1	174320	162280	132440	156347	21561.2	5.19409	-0.095901	2400	3640	3360	3133.33	650.333	3.49601	-1.16249	72.6333	44.5824	39.4167	52.2108	17.874	1.71776	0.702725
153	FBXO17	NM_148169	8	132920	126800	125640	128453	3911.49	5.10875	-0.476902	3840	4080	3880	3933.33	128.582	3.59476	-0.408448	34.6146	31.0784	32.3814	32.6915	1.78835	1.51443	-0.260466
154	FBXO18	NM_178150	8	158000	190840	152000	166947	20908.6	5.22258	0.0312841	3040	3760	3400	3400	360	3.53148	-0.891639	51.9737	50.7553	44.7059	49.145	3.89232	1.69148	0.578225
155	FBXO2	NM_012168	8	199920	237680	227040	221547	19470.2	5.34547	0.579895	4680	5160	4600	4813.33	302.875	3.68245	0.261076	42.7179	46.062	49.3565	46.0455	3.31932	1.66319	0.444201
156	FBXO21	NM_015002	2	207160	225480	235280	222640	14273.5	5.3476	0.58944	7360	6440	7080	6960	471.593	3.84261	1.48401	28.1467	35.0124	33.2316	32.1303	3.56289	1.50691	-0.296091
157	FBXO22	NM_012170	8	112880	117040	103520	111147	6924.66	5.0459	-0.757481	3080	3560	3400	3346.67	244.404	3.52461	-0.944068	36.6494	32.8764	30.4471	33.3243	3.12531	1.52276	-0.221024
158	FBXO24	NM_012172	2	309240	233720	266880	269947	37853.3	5.43128	0.962992	7120	7160	5640	6640	866.256	3.82217	1.32793	43.4326	32.6425	47.3191	41.1314	7.60414	1.61417	0.212015
159	FBXO25	NM_012173	8	139840	197560	153640	163680	30141.3	5.214	-0.00702946	3520	3480	3520	3506.67	23.094	3.54489	-0.789204	39.7273	56.7701	43.6477	46.715	8.92586	1.66946	0.473901
160	FBXO27	NM_178820	8	114880	88160	77960	93666.7	19066	4.97159	-1.08923	3320	3880	3600	3600	280	3.5563	-0.702097	34.6024	22.7216	21.6556	26.3265	7.18691	1.42039	-0.705955
161	FBXO28	NM_015176	1	140240	143760	116200	133400	14999.3	5.12516	-0.40364	4760	5160	5360	5093.33	305.505	3.707	0.448575	29.4622	27.8605	21.6791	26.3339	4.10997	1.42052	-0.705378
162	FBXO3	NM_033406	8	145920	168960	175960	163613	15717.5	5.21382	-0.00781931	4840	5960	4680	5160	697.424	3.71265	0.491698	30.1488	28.349	37.5983	32.032	4.90381	1.50558	-0.302392
163	FBXO30	NM_032145	1	565280	528640	424120	506013	73249.6	5.70416	2.18124	6160	7040	4520	5906.67	1278.96	3.77134	0.939848	91.7662	75.0909	93.8319	86.8963	10.2758	1.939	1.75078
164	FBXO31	NM_024735	2	194240	150240	142800	162427	27801.2	5.21066	-0.0219327	4640	4400	3800	4280	432.666	3.63144	-0.128353	41.8621	34.1455	37.5789	37.8622	3.86609	1.57821	0.0416273
165	FBXO32	NM_148177	8	131680	123800	137640	131040	6942.16	5.1174	-0.438248	4480	4200	3960	4213.33	260.256	3.62463	-0.180412	29.3929	29.4762	34.7576	31.2089	3.07355	1.49428	-0.355951
166	FBXO33	NM_203301	1	151920	107280	110600	123267	24870	5.09085	-0.556813	3120	3640	3360	3373.33	260.256	3.52806	-0.91775	48.6923	29.4725	32.9167	37.0272	10.248	1.56852	-0.00425164
167	FBXO34	NM_017943	1	326920	207160	204720	246267	69858.5	5.39141	0.784989	5320	5440	5160	5306.67	140.475	3.72482	0.584638	61.4511	38.0809	39.6744	46.4021	13.0571	1.66654	0.460075
168	FBXO36	NM_174899	1	169880	130920	144360	148387	19789.7	5.17139	-0.197214	4120	3720	4120	3986.67	230.94	3.60061	-0.363786	41.233	35.1935	35.0388	37.1551	3.53239	1.57002	0.00284612
169	FBXO38	NM_030793	1	386960	374560	262680	341400	68454.9	5.53326	1.41829	3120	4120	3480	3573.33	506.491	3.55307	-0.726752	124.026	90.9126	75.4828	96.807	24.8024	1.98591	1.97298
170	FBXO39	NM_153230	1	410720	438840	327680	392413	57796.9	5.59374	1.68829	8640	9200	8000	8613.33	600.444	3.93517	2.19077	47.537	47.7	40.96	45.399	3.84516	1.65705	0.415112
171	FBXO4	NM_012176	8	242000	309080	199320	250133	55330.2	5.39817	0.815194	5760	5480	5560	5600	144.222	3.74819	0.763052	42.0139	56.4015	35.8489	44.7548	10.5468	1.65084	0.385707
172	FBXO40	NM_016298	1	199160	200840	193680	197893	3744.29	5.29643	0.360991	2760	3560	3320	3213.33	410.528	3.50696	-1.07889	72.1594	56.4157	58.3373	62.3042	8.58881	1.79452	1.06633
173	FBXO41	XM_377742	1	146120	147280	133760	142387	7493.39	5.15347	-0.277239	3200	3560	3400	3386.67	180.37	3.52977	-0.904668	45.6625	41.3708	39.3412	42.1248	3.22742	1.62454	0.261114
174	FBXO42	NM_018994	2	122960	95800	137160	118640	21015.7	5.07423	-0.630985	5520	5280	4440	5080	567.098	3.70586	0.439883	22.2754	18.1439	30.8919	23.7704	6.50415	1.37604	-0.916083
175	FBXO43	NM_001029860	2	218960	231560	206520	219013	12520.1	5.34047	0.557597	5320	4800	4400	4840	461.303	3.68485	0.279397	41.1579	48.2417	46.9364	45.4453	3.76993	1.65749	0.417208
176	FBXO44	NM_183413	2	480960	525560	531760	512760	27713.5	5.70991	2.20692	17440	17480	17280	17400	105.83	4.24055	4.52249	27.578	30.0664	30.7731	29.4725	1.67833	1.46942	-0.473723
177	FBXO46	XM_371179	2	171320	186720	161120	173053	12887.7	5.23818	0.100938	6560	5520	4840	5640	866.256	3.75128	0.786654	26.1159	33.8261	33.2893	31.0771	4.30491	1.49244	-0.364659
178	FBXO5	NM_012177	8	41520	36400	44800	40906.7	4233.45	4.61179	-2.69546	2000	1640	1880	1840	183.303	3.26482	-2.92774	20.76	22.1951	23.8298	22.2616	1.53597	1.34756	-1.051
179	FBXO6	NM_018438	8	143200	195080	182280	173520	27026.6	5.23935	0.106159	4320	3200	3280	3600	624.82	3.5563	-0.702097	33.1481	60.9625	55.5732	49.8946	14.7511	1.69805	0.60937
180	FBXO7	NM_001033024	8	139400	170680	125280	145120	23234.2	5.16173	-0.240373	4760	4320	4200	4426.67	294.845	3.64608	-0.0166221	29.2857	39.5093	29.8286	32.8745	5.75226	1.51686	-0.24898
181	FBXO8	NM_012180	2	174760	153840	139560	156053	17704.1	5.19327	-0.099542	5080	4520	3520	4373.33	790.274	3.64081	-0.0568174	34.4016	34.0354	39.6477	36.0282	3.13992	1.55664	-0.0605176
182	FBXO9	NM_012347	8	138360	152440	156680	149160	9590.33	5.17365	-0.187135	3400	3480	3360	3413.33	61.101	3.53318	-0.87866	40.6941	43.8046	46.631	43.7099	2.96955	1.64058	0.337106
183	FBXW10	NM_031456	2	248240	269560	235480	251093	17218.2	5.39984	0.822621	5960	6080	5040	5693.33	568.976	3.75537	0.817864	41.651	44.3355	46.7222	44.2363	2.53706	1.64578	0.361733
184	FBXW11	NM_033645	2	120520	103360	104200	109360	9673.97	5.03886	-0.788901	4200	4160	3840	4066.67	197.315	3.60924	-0.297902	28.6952	24.8462	27.1354	26.8923	1.93603	1.42963	-0.662213
185	FBXW12	NM_207102	2	955600	1035440	964640	985227	43720.3	5.99354	3.4731	7480	8120	5720	7106.67	1242.79	3.85167	1.55316	127.754	127.517	168.643	141.305	23.6761	2.15016	2.75107
186	FBXW2	NM_012164	8	73720	72560	55360	67213.3	10281.7	4.82746	-1.73268	2840	2720	3280	2946.67	294.845	3.46933	-1.36617	25.9577	26.6765	16.878	23.1708	5.46148	1.36494	-0.968648
187	FBXW5	NM_178226	2	185360	194720	222320	200800	19215.5	5.30276	0.389261	4320	4680	4200	4400	249.8	3.64345	-0.0366588	42.9074	41.6068	52.9333	45.8159	6.19812	1.66102	0.433915
188	FBXW7	NM_001013415	8	133480	121840	109960	121760	11760.2	5.0855	-0.580657	3280	3600	3200	3360	211.66	3.52634	-0.930882	40.6951	33.8444	34.3625	36.3007	3.8145	1.55991	-0.045018
189	FBXW8	NM_012174	8	150880	165360	120640	145627	22818.1	5.16324	-0.233616	4760	4720	3480	4320	727.736	3.63548	-0.0975059	31.6975	35.0339	34.6667	33.7993	1.82951	1.52891	-0.191902
190	FBXW9	NM_032301	2	474920	452680	456400	461333	11912.5	5.66401	2.00201	7080	6920	6880	6960	105.83	3.84261	1.48401	67.0791	65.4162	66.3372	66.2775	0.833062	1.82137	1.19352
191	FLJ10546	NM_018133	7	262040	202560	195680	220093	36489.4	5.34261	0.567135	4840	3880	3840	4186.67	566.157	3.62187	-0.201466	54.1405	52.2062	50.9583	52.435	1.60337	1.71962	0.71154
192	FLJ10759	NM_018207	6	64440	69800	59440	64560	5181.04	4.80996	-1.81077	2040	1840	1800	1893.33	128.582	3.27723	-2.83299	31.5882	37.9348	33.0222	34.1817	3.32837	1.53379	-0.168756
193	FLJ11078	NM_018316	2	169640	162520	144920	159027	12724.9	5.20147	-0.0629482	4000	3680	3600	3760	211.66	3.57519	-0.557897	42.41	44.163	40.2556	42.2762	1.95718	1.6261	0.268494
194	FLJ12587	NM_022480	2	116000	117200	110920	114707	3333.79	5.05959	-0.696354	3080	3640	2920	3213.33	378.065	3.50696	-1.07889	37.6623	32.1978	37.9863	35.9488	3.25251	1.55568	-0.0650577
195	FLJ12747	XM_290972	7	237640	207280	285960	243627	39680.2	5.38672	0.764092	5360	5200	5040	5200	160	3.716	0.517304	44.3358	39.8615	56.7381	46.9785	8.74313	1.6719	0.485471
196	FLJ12847	NM_024596	9	97240	115640	115000	109293	10443.4	5.03859	-0.790083	4640	4720	5040	4800	211.66	3.68124	0.251877	20.9569	24.5	22.8175	22.7581	1.7723	1.35714	-1.00562
197	FLJ12875	NM_024544	4	186440	190280	151760	176160	21218.1	5.24591	0.135435	5080	4560	4120	4586.67	480.555	3.6615	0.101121	36.7008	41.7281	36.835	38.4213	2.86456	1.58457	0.0717859
198	FLJ13910	NM_022780	1	155680	117280	101920	124960	27690.6	5.09677	-0.53036	2880	3520	2760	3053.33	408.575	3.48477	-1.24825	54.0556	33.3182	36.9275	41.4338	11.0788	1.61735	0.227083
199	FLJ20186	NM_017702	7	462840	433800	373320	423320	45670.9	5.62667	1.83528	7160	6720	6240	6706.67	460.145	3.82651	1.36106	64.6425	64.5536	59.8269	63.0077	2.75495	1.79939	1.08943
200	FLJ20225	NM_019062	4	96080	83120	57400	78866.7	19687.7	4.89689	-1.42268	4720	4960	4360	4680	301.993	3.67025	0.167921	20.3559	16.7581	13.1651	16.7597	3.5954	1.22427	-1.63504
201	FLJ20315	NM_017763	4	530080	586320	621720	579373	46213.3	5.76296	2.44373	6760	6320	6840	6640	280	3.82217	1.32793	78.4142	92.7722	90.8947	87.3604	7.80426	1.94131	1.76174
202	FLJ20323	NM_019005	1	352360	332160	249840	311453	54306.2	5.49339	1.24029	5200	5160	4720	5026.67	266.333	3.70128	0.404884	67.7615	64.3721	52.9322	61.6886	7.77033	1.7902	1.04591
203	FLJ20668	NM_017923	4	190800	224920	212360	209360	17256.7	5.32089	0.4702	7240	7400	6560	7066.67	446.019	3.84921	1.53444	26.3536	30.3946	32.372	29.7067	3.06758	1.47285	-0.457438
204	FLJ21156	NM_024602	4	80760	69560	77000	75773.3	5699.87	4.87952	-1.50026	3160	3680	3360	3400	262.298	3.53148	-0.891639	25.557	18.9022	22.9167	22.4586	3.35096	1.35138	-1.03287
205	FLJ22318	NM_022762	1	230880	193560	198360	207600	20303.4	5.31723	0.453832	4560	5520	4720	4933.33	514.328	3.69314	0.342734	50.6316	35.0652	42.0254	42.5741	7.79767	1.62915	0.282939
206	FLJ23360	NM_023076	4	188560	187680	154040	176760	19681	5.24738	0.142028	5280	4920	4080	4760	615.792	3.67761	0.224127	35.7121	38.1463	37.7549	37.2045	1.30713	1.57059	0.00557544
207	FLJ23749	NM_152271	4	179360	200160	149400	176307	25517.4	5.24627	0.137049	5040	4520	4920	4826.67	272.274	3.68365	0.270249	35.5873	44.2832	30.3659	36.7454	7.03058	1.5652	-0.0199646
208	FLJ25735	NM_152577	7	287200	231440	226920	248520	33574	5.39536	0.802649	4880	4560	4200	4546.67	340.196	3.65769	0.0720746	58.8525	50.7544	54.0286	54.5451	4.07368	1.73676	0.79271
209	FLJ30092	XM_497354	1	212160	194720	183520	196800	14432.9	5.29403	0.350249	3840	3640	3880	3786.67	128.582	3.57826	-0.534462	55.25	53.4945	47.299	52.0145	4.17703	1.71612	0.694974
210	FLJ31951	NM_144726	4	148920	172960	186520	169467	19041.9	5.22908	0.0603315	3400	3480	3200	3360	144.222	3.52634	-0.930882	43.8	49.7011	58.2875	50.5962	7.28511	1.70412	0.638098
211	FLJ32440	NM_173685	1	203400	153840	120720	159320	41611.5	5.20227	-0.0593753	3120	3080	3240	3146.67	83.2666	3.49785	-1.14841	65.1923	49.9481	37.2593	50.7999	13.986	1.70586	0.646363
212	FLJ34960	NM_153270	2	198720	221000	215360	211693	11583.7	5.32571	0.491689	4240	4800	4800	4613.33	323.316	3.66401	0.120344	46.8679	46.0417	44.8667	45.9254	1.00568	1.66205	0.438829
213	FLJ35036	XM_172341	2	152920	136960	156600	148827	10440.3	5.17268	-0.191473	5160	3480	4040	4226.67	855.414	3.626	-0.169935	29.6357	39.3563	38.7624	35.9181	5.44887	1.55531	-0.0668151
214	FLJ35757	NM_152598	4	181080	178000	172440	177173	4378.92	5.2484	0.146556	5600	4160	4400	4720	771.492	3.67394	0.196143	32.3357	42.7885	39.1909	38.105	5.3103	1.58098	0.0547822
215	FLJ35794	NM_152617	5	180960	183200	141840	168667	23259.6	5.22703	0.0511571	7320	5880	4360	5853.33	1480.18	3.7674	0.90977	24.7213	31.1565	32.5321	29.47	4.16958	1.46938	-0.4739
216	FLJ36175	NM_152528	7	264760	225520	247840	246040	19681.8	5.39101	0.783204	5480	4560	4240	4760	643.739	3.67761	0.224127	48.3139	49.4561	58.4528	52.0743	5.55343	1.71662	0.697338
217	FLJ36180	NM_178556	4	108520	128600	118400	118507	10040.4	5.07374	-0.633166	5600	5680	4320	5200	763.151	3.716	0.517304	19.3786	22.6408	27.4074	23.1423	4.03784	1.36441	-0.971178
218	FLJ38628	NM_152267	4	169600	169880	156400	165293	7703.12	5.21826	0.0119874	4840	5160	5000	5000	160	3.69897	0.387246	35.0413	32.9225	31.28	33.0813	1.88568	1.51958	-0.236081
219	FLJ43374	NM_198582	2	209400	219520	199800	209573	9861.14	5.32134	0.472174	3200	2960	2600	2920	301.993	3.46538	-1.39632	65.4375	74.1622	76.8462	72.1486	5.96491	1.85823	1.36814
220	FLJ45273	NM_198461	4	72960	63640	39800	58800	17101.6	4.76938	-1.99196	2480	2320	2000	2266.67	244.404	3.35539	-2.23619	29.4194	27.431	19.9	25.5835	5.02142	1.40796	-0.764859
221	FLJ46380	NM_207396	4	156520	181280	120120	152640	30764.1	5.18367	-0.142421	5760	4880	4400	5013.33	689.734	3.70013	0.396077	27.1736	37.1475	27.3	30.5404	5.72231	1.48487	-0.400498
222	FRBZ1	NM_194314	3	312760	475880	427240	405293	83745.3	5.60777	1.75091	3520	3440	2880	3280	348.712	3.51587	-1.01079	88.8523	138.337	148.347	125.179	31.8554	2.09753	2.50177
223	FZR1	NM_016263	8	183920	263120	187320	211453	44776.9	5.32521	0.489489	3480	3360	3040	3293.33	227.45	3.51764	-0.997339	52.8506	78.3095	61.6184	64.2595	12.9333	1.80794	1.12991
224	GAN	NM_022041	3	167120	205560	229960	200880	31680.3	5.30294	0.390034	3840	2600	3400	3280	628.649	3.51587	-1.01079	43.5208	79.0615	67.6353	63.4059	18.1439	1.80213	1.1024
225	GCL	NM_178439	3	214560	277200	223280	238347	33929.3	5.37721	0.721611	3360	3960	3280	3533.33	371.663	3.54818	-0.764082	63.8571	70	68.0732	67.3101	3.14172	1.82808	1.22533
226	GMCL1L	NM_022471	3	153280	224040	227160	201493	41783.1	5.30426	0.395944	5400	5320	5080	5266.67	166.533	3.72154	0.559548	28.3852	42.1128	44.7165	38.4048	8.77439	1.58439	0.0709056
227	GRCC9	NM_032641	2	200360	191840	202720	198307	5723.26	5.29734	0.365036	6360	5840	4720	5640	838.093	3.75128	0.786654	31.5031	32.8493	42.9492	35.7672	6.25606	1.55348	-0.0754775
228	GTF2H2	NM_001515	7	150840	157480	119840	142720	20090.9	5.15448	-0.272706	3880	3600	2680	3386.67	627.8	3.52977	-0.904668	38.8763	43.7444	44.7164	42.4457	3.12918	1.62783	0.276727
229	HACE1	NM_020771	4	166480	176520	154360	165787	11096.3	5.21955	0.0177654	4080	4480	4240	4266.67	201.329	3.63009	-0.1387	40.8039	39.4018	36.4057	38.8705	2.24676	1.58962	0.0956988
230	HECTD1	NM_015382	4	239800	204840	220600	221747	17508.2	5.34586	0.581645	4920	3960	3960	4280	554.256	3.63144	-0.128353	48.7398	51.7273	55.7071	52.0581	3.49538	1.71649	0.696697
231	HECTD2	NM_173497	4	115800	91240	64600	90546.7	25607	4.95687	-1.15491	3440	2440	2600	2826.67	537.153	3.45127	-1.50404	33.6628	37.3934	24.8462	31.9675	6.44315	1.50471	-0.306542
232	HECW1	NM_015052	4	169480	153200	127800	150160	21005.6	5.17655	-0.17418	5120	4320	4800	4746.67	402.658	3.67639	0.214826	33.1016	35.463	26.625	31.7298	4.57587	1.50147	-0.321892
233	HECW2	NM_020760	4	124160	138600	112200	124987	13219.4	5.09686	-0.529946	4160	3680	3600	3813.33	302.875	3.5813	-0.511191	29.8462	37.663	31.1667	32.892	4.1843	1.51709	-0.247889
234	HERC1	NM_003922	4	228560	164760	177840	190387	33699.8	5.27964	0.286014	4960	5960	4920	5280	589.237	3.72263	0.567932	46.0806	27.6443	36.1463	36.6238	9.22744	1.56376	-0.026789
235	HERC2	NM_004667	4	127960	129600	127840	128467	983.328	5.10879	-0.476701	4520	4520	4400	4480	69.282	3.65128	0.0230918	28.3097	28.6726	29.0545	28.6789	0.372446	1.45756	-0.529876
236	HERC3	NM_014606	4	127960	227920	182240	179373	50041.6	5.25376	0.170483	3400	3560	3240	3400	160	3.53148	-0.891639	37.6353	64.0225	56.2469	52.6349	13.5593	1.72127	0.719368
237	HERC4	NM_001017972	4	138240	148200	130960	139133	8654.65	5.14343	-0.322053	5120	4520	4680	4773.33	310.698	3.67882	0.233403	27	32.7876	27.9829	29.2568	3.09698	1.46623	-0.488832
238	HERC5	NM_016323	4	93720	108280	79200	93733.3	14540	4.97189	-1.08785	6080	5880	5680	5880	200	3.76938	0.924843	15.4145	18.415	13.9437	15.9244	2.27884	1.20206	-1.74023
239	HERC6	NM_001013000	4	364040	338160	285840	329347	39838	5.51765	1.3486	3320	3480	2720	3173.33	400.666	3.50152	-1.12042	109.651	97.1724	105.088	103.97	6.31375	2.01691	2.11985
240	HIC1	NM_006497	9	145120	126520	120720	130787	12747.3	5.11656	-0.442	4000	3560	3280	3613.33	362.951	3.55791	-0.689838	36.28	35.5393	36.8049	36.2081	0.635835	1.55881	-0.050274
241	HIC2	NM_015094	3	127440	147800	134640	136627	10324.4	5.13554	-0.357302	4200	5640	5080	4973.33	725.902	3.69665	0.369513	30.3429	26.2057	26.5039	27.6842	2.30733	1.44223	-0.602506
242	HKR3	NM_005341	9	115560	105000	95400	105320	10083.8	5.02251	-0.861882	5880	7160	6480	6506.67	640.417	3.81336	1.26066	19.6531	14.6648	14.7222	16.3467	2.86354	1.21343	-1.68638
243	HOZFP	NM_152995	4	255440	211920	250000	239120	23712.4	5.37862	0.727891	5320	4640	5080	5013.33	344.867	3.70013	0.396077	48.015	45.6724	49.2126	47.6333	1.80069	1.67791	0.513951
244	HRD1	NM_032431	6	48480	59280	54160	53973.3	5402.42	4.73218	-2.15802	2440	3320	2480	2746.67	496.924	3.43881	-1.59925	19.8689	17.8554	21.8387	19.8543	1.99168	1.29786	-1.28644
245	HSPC063	NM_014155	3	211760	179120	196280	195720	16327.2	5.29164	0.33958	2440	3000	3000	2813.33	323.316	3.44922	-1.51972	86.7869	59.7067	65.4267	70.6401	14.273	1.84905	1.32467
246	HUWE1	NM_031407	1	319680	285120	272800	292533	24303.3	5.46618	1.11879	8640	7880	8560	8360	417.612	3.92221	2.09177	37	36.1827	31.8692	35.0173	2.75682	1.54428	-0.119071
247	IBRDC1	NM_152553	1	229640	225920	215240	223600	7475.08	5.34947	0.597782	4480	4480	4760	4573.33	161.658	3.66023	0.0914668	51.2589	50.4286	45.2185	48.9687	3.27418	1.68992	0.570831
248	IBRDC2	NM_182757	7	134280	111000	94880	113387	19808.1	5.05456	-0.718795	8880	8600	8000	8493.33	449.592	3.92908	2.14425	15.1216	12.907	11.86	13.2962	1.66528	1.12373	-2.11132
249	IBRDC3	NM_153341	1	231680	179440	186160	199093	28420.2	5.29906	0.372712	3960	3880	5000	4280	624.82	3.63144	-0.128353	58.5051	46.2474	37.232	47.3282	10.6776	1.67512	0.500728
250	IBTK	NM_015525	3	226120	190240	184640	200333	22506.8	5.30175	0.38475	4600	5440	4200	4746.67	632.877	3.67639	0.214826	49.1565	34.9706	43.9619	42.6963	7.17715	1.63039	0.288838
251	IPP	NM_005897	3	202440	238760	211920	217707	18838.8	5.33787	0.545995	4640	5160	4440	4746.67	371.663	3.67639	0.214826	43.6293	46.2713	47.7297	45.8768	2.07849	1.66159	0.43665
252	ITCH	NM_031483	4	144560	158320	166560	156480	11114.8	5.19446	-0.0942483	3920	3880	4640	4146.67	427.707	3.6177	-0.233301	36.8776	40.8041	35.8966	37.8594	2.59694	1.57817	0.041478
253	IVNS1ABP	NM_006469	9	119200	146960	117120	127760	16660.2	5.10639	-0.487395	2920	2760	2800	2826.67	83.2666	3.45127	-1.50404	40.8219	53.2464	41.8286	45.299	6.90105	1.65609	0.410572
254	KBTBD1	NM_001003760	3	167800	168800	197520	178040	16877.6	5.25052	0.156017	4000	4840	4480	4440	421.426	3.64738	-0.00664893	41.95	34.876	44.0893	40.3051	4.82185	1.60536	0.170264
255	KBTBD10	NM_006063	3	149240	165960	139920	151707	13194.1	5.181	-0.154312	3160	4320	3360	3613.33	620.108	3.55791	-0.689838	47.2278	38.4167	41.6429	42.4291	4.4579	1.62766	0.275922
256	KBTBD11	NM_014867	3	174000	211560	202000	195853	19519.8	5.29193	0.3409	4320	5880	4760	4986.67	804.322	3.69781	0.378391	40.2778	35.9796	42.437	39.5648	3.28721	1.59731	0.132124
257	KBTBD2	NM_015483	3	200080	252040	262600	238240	33466.7	5.37701	0.720743	4240	6680	4840	5253.33	1271.43	3.72043	0.551142	47.1887	37.7305	54.2562	46.3918	8.2916	1.66644	0.459617
258	KBTBD3	NM_152433	3	176200	197040	156800	176680	20124.3	5.24719	0.14115	4480	4760	3920	4386.67	427.707	3.64213	-0.0467228	39.3304	41.395	40	40.2418	1.05332	1.60468	0.167029
259	KBTBD4	NM_018095	3	217160	206920	219360	214480	6638.92	5.33139	0.517044	4360	5480	4800	4880	564.269	3.68842	0.306689	49.8073	37.7591	45.7	44.4222	6.12491	1.6476	0.37036
260	KBTBD5	NM_152393	3	159280	181640	188040	176320	15100	5.2463	0.137195	4360	4640	3720	4240	471.593	3.62737	-0.15949	36.5321	39.1466	50.5484	42.0757	7.45311	1.62403	0.258712
261	KBTBD6	NM_152903	3	158080	144720	144200	149000	7867.81	5.17319	-0.189216	3920	5120	4840	4626.67	627.8	3.66527	0.129914	40.3265	28.2656	29.7934	32.7952	6.56692	1.51581	-0.253951
262	KBTBD7	NM_032138	3	166120	223840	269000	219653	51567.6	5.34174	0.563255	3960	4000	3240	3733.33	427.707	3.5721	-0.581499	41.9495	55.96	83.0247	60.3114	20.8805	1.7804	0.999457
263	KBTBD9	XM_496546	3	120360	135640	137800	131267	9506.99	5.11815	-0.434897	4840	6480	4760	5360	970.773	3.72916	0.617799	24.8678	20.9321	28.9496	24.9165	4.00896	1.39649	-0.819206
264	KEAP1	NM_012289	3	372960	398120	387960	386347	12657.4	5.58698	1.65809	9920	12960	9720	10866.7	1815.64	4.0361	2.96139	37.5968	30.7191	39.9136	36.0765	4.78204	1.55722	-0.0577634
265	KIAA0317	NM_014821	4	109400	70000	62840	80746.7	25071.4	4.90712	-1.37701	2800	2840	2800	2813.33	23.094	3.44922	-1.51972	39.0714	24.6479	22.4429	28.7207	9.03152	1.4582	-0.526881
266	KIAA0478	NM_014870	3	156480	167080	179480	167680	11511.7	5.22448	0.039782	3960	4560	4480	4333.33	325.781	3.63682	-0.0872869	39.5152	36.6404	40.0625	38.7393	1.83826	1.58815	0.0887471
267	KIAA0795	NM_025010	3	121040	115440	124800	120427	4710.05	5.08072	-0.602005	3480	3680	3680	3613.33	115.47	3.55791	-0.689838	34.7816	31.3696	33.913	33.3547	1.77321	1.52316	-0.219144
268	KIAA0804	NM_015303	1	298400	403200	252240	317947	77354.9	5.50235	1.2803	5920	6120	5000	5680	597.327	3.75435	0.810089	50.4054	65.8824	50.448	55.5786	8.92335	1.74491	0.831325
269	KIAA1190	NM_145166	3	161840	220800	167000	183213	32653.1	5.26296	0.211551	4000	4640	4160	4266.67	333.067	3.63009	-0.1387	40.46	47.5862	40.1442	42.7301	4.20843	1.63073	0.290467
270	KIAA1333	NM_017769	4	220840	200640	251600	224360	25661.7	5.35095	0.604361	4920	3920	4680	4506.67	522.047	3.65386	0.0427718	44.8862	51.1837	53.7607	49.9435	4.56538	1.69848	0.611386
271	KIAA1404	NM_021035	1	223360	199280	139840	187493	42989.4	5.27299	0.256323	4840	5760	5000	5200	491.528	3.716	0.517304	46.1488	34.5972	27.968	36.238	9.20077	1.55916	-0.0485743
272	KIAA1450	NM_001008738	1	164720	140960	114000	139893	25376.8	5.1458	-0.311491	4080	5200	4000	4426.67	670.92	3.64608	-0.0166221	40.3725	27.1077	28.5	31.9934	7.28986	1.50506	-0.304873
273	KIAA1542	NM_020901	4	226360	275080	201160	234200	37578.5	5.36959	0.687583	4680	4520	5000	4733.33	244.404	3.67517	0.205498	48.3675	60.8584	40.232	49.8193	10.3896	1.6974	0.606263
274	KIAA1900	NM_052904	2	128760	135000	112320	125360	11716	5.09816	-0.524163	2840	2960	2680	2826.67	140.475	3.45127	-1.50404	45.338	45.6081	41.9104	44.2855	2.06131	1.64626	0.364023
275	KIAA1972	NM_133368	4	185280	198440	217240	200320	16062.7	5.30172	0.384621	4680	3840	3760	4093.33	509.64	3.61208	-0.276228	39.5897	51.6771	57.7766	49.6811	9.25625	1.69619	0.600549
276	KIAA1991	XM_495886	4	127800	143880	118400	130027	12885.1	5.11403	-0.453299	3600	3560	3840	3666.67	151.438	3.56427	-0.64125	35.5	40.4157	30.8333	35.583	4.79174	1.55124	-0.0860991
277	KIAA2025	NM_172071	6	147120	184640	205880	179213	29753.5	5.25337	0.168753	5360	5080	4640	5026.67	362.951	3.70128	0.404884	27.4478	36.3465	44.3707	36.055	8.46523	1.55697	-0.0589915
278	KLHDC5	NM_020782	3	315760	385400	423760	374973	54749.8	5.574	1.60015	6320	6320	7120	6586.67	461.88	3.81867	1.30119	49.962	60.981	59.5169	56.82	5.9841	1.7545	0.876771
279	KLHL1	NM_020866	3	90200	93040	96240	93160	3021.79	4.96923	-1.09975	3960	5200	4560	4573.33	620.108	3.66023	0.0914668	22.7778	17.8923	21.1053	20.5918	2.48288	1.31369	-1.21141
280	KLHL10	NM_152467	3	254840	250360	210680	238627	24306	5.37772	0.723887	4720	5520	4400	4880	576.888	3.68842	0.306689	53.9915	45.3551	47.8818	49.0761	4.44037	1.69087	0.575342
281	KLHL11	NM_018143	3	137920	168360	156480	154253	15341.7	5.18823	-0.122036	3760	4520	3840	4040	417.612	3.60638	-0.319718	36.6809	37.2478	40.75	38.2262	2.20397	1.58236	0.0613147
282	KLHL12	NM_021633	3	172040	225160	189560	195587	27068	5.29134	0.338259	4880	5280	4760	4973.33	272.274	3.69665	0.369513	35.2541	42.6439	39.8235	39.2405	3.72926	1.59373	0.115193
283	KLHL13	NM_033495	3	108400	108040	116200	110880	4610.77	5.04485	-0.762138	3200	3480	3600	3426.67	205.264	3.53487	-0.865732	33.875	31.046	32.2778	32.3996	1.41844	1.51054	-0.278918
284	KLHL14	NM_020805	3	183320	156760	193920	178000	19142.7	5.25042	0.155581	5520	7280	6520	6440	882.723	3.80889	1.22651	33.2101	21.533	29.7423	28.1618	5.99689	1.44966	-0.567312
285	KLHL15	NM_030624	3	180360	195480	184720	186853	7782.48	5.2715	0.249693	3920	4520	3840	4093.33	371.663	3.61208	-0.276228	46.0102	43.2478	48.1042	45.7874	2.43584	1.66075	0.432636
286	KLHL2	NM_007246	3	449640	551880	497600	499707	51152.5	5.69872	2.15692	5000	7240	5080	5773.33	1270.8	3.76143	0.864136	89.928	76.2265	97.9528	88.0358	10.986	1.94466	1.77758
287	KLHL21	NM_014851	3	190040	237880	206520	211480	24302.6	5.32527	0.489734	5560	6920	5800	6093.33	725.902	3.78485	1.04302	34.1799	34.3757	35.6069	34.7208	0.773584	1.54059	-0.136563
288	KLHL22	NM_032775	3	236680	191360	209680	212573	22798.1	5.32751	0.499732	5840	7560	6240	6546.67	900.074	3.81602	1.28099	40.5274	25.3122	33.6026	33.1474	7.61782	1.52045	-0.231974
289	KLHL3	NM_017415	3	133720	138360	152080	141387	9546.88	5.15041	-0.290904	5800	5360	5280	5480	280	3.73878	0.691221	23.0552	25.8134	28.803	25.8905	2.8747	1.41314	-0.740311
290	KLHL4	NM_057162	3	60280	56000	77080	64453.3	11142.4	4.80925	-1.81397	2760	3120	3480	3120	360	3.49415	-1.17663	21.8406	17.9487	22.1494	20.6462	2.34122	1.31484	-1.20598
291	KLHL5	NM_199039	3	197960	227320	233880	219720	19128	5.34187	0.563843	3920	5000	5480	4800	798.999	3.68124	0.251877	50.5	45.464	42.6788	46.2143	3.9642	1.66478	0.451729
292	KLHL6	NM_130446	3	113480	163120	165760	147453	29451.4	5.16865	-0.209447	3520	4480	4320	4106.67	514.328	3.61349	-0.265444	32.2386	36.4107	38.3704	35.6732	3.13168	1.55234	-0.0808894
293	KLHL7	NM_001031710	3	555640	794360	630080	660027	122145	5.81956	2.69642	5480	6400	6160	6013.33	477.214	3.77912	0.999198	101.394	124.119	102.286	109.266	12.8704	2.03849	2.22206
294	KLHL8	NM_020803	3	255160	221240	203400	226600	26293	5.35526	0.623622	4160	4200	3760	4040	243.311	3.60638	-0.319718	61.3365	52.6762	54.0957	56.0362	4.64482	1.74847	0.848194
295	KLHL9	NM_018847	3	154960	180080	171560	168867	12774.7	5.22754	0.0534548	4600	5240	4400	4746.67	438.786	3.67639	0.214826	33.687	34.3664	38.9909	35.6814	2.88616	1.55244	-0.0804174
296	LGALS3BP	NM_005567	9	141120	100360	125000	122160	20527.9	5.08693	-0.574298	4440	4880	4920	4746.67	266.333	3.67639	0.214826	31.7838	20.5656	25.4065	25.9186	5.62661	1.41361	-0.738082
297	LMO7	NM_005358	8	240880	254360	239000	244747	8378.29	5.38872	0.772985	11960	11640	10360	11320	846.64	4.05385	3.09692	20.1405	21.8522	23.0695	21.6874	1.47146	1.33621	-1.10476
298	LNX	NM_032622	4	132800	133000	158400	141400	14722.8	5.15045	-0.290721	4080	4800	4280	4386.67	371.663	3.64213	-0.0467228	32.549	27.7083	37.0093	32.4222	4.6518	1.51084	-0.277481
299	LNX2	NM_153371	4	171360	203760	168680	181267	19525.8	5.25832	0.19084	5720	7160	6320	6400	723.326	3.80618	1.20585	29.958	28.4581	26.6899	28.3687	1.63592	1.45284	-0.552256
300	LOC117584	NM_001017368	5	246760	154920	158760	186813	51950.8	5.27141	0.249278	5800	4600	4560	4986.67	704.651	3.69781	0.378391	42.5448	33.6783	34.8158	37.013	4.82438	1.56835	-0.00504122
301	LOC142678	NM_080875	7	136200	123400	164960	141520	21284.6	5.15082	-0.289077	4680	4360	4720	4586.67	197.315	3.6615	0.101121	29.1026	28.3028	34.9492	30.7848	3.62852	1.48834	-0.384097
302	LOC149478	XM_378860	3	157240	132640	143080	144320	12346.8	5.15933	-0.251091	8080	10160	8320	8853.33	1137.95	3.94711	2.2819	19.4604	13.0551	17.1971	16.5709	3.24823	1.21935	-1.65836
303	LOC196394	NM_207337	2	515880	540320	487880	514693	26240.1	5.71155	2.21422	5120	5480	5360	5320	183.303	3.72591	0.59296	100.758	98.5985	91.0224	96.7929	5.11271	1.98584	1.97268
304	LOC200933	XM_117294	2	170200	170080	151160	163813	10958.3	5.21435	-0.00545073	4600	4440	3520	4186.67	582.866	3.62187	-0.201466	37	38.3063	42.9432	39.4165	3.12326	1.59568	0.124398
305	LOC285498	NM_194439	4	146360	211520	150880	169587	36385.6	5.22939	0.0617039	4160	4640	3360	4053.33	646.632	3.60781	-0.308792	35.1827	45.5862	44.9048	41.8912	5.81974	1.62212	0.249673
306	LOC285533	NM_173662	5	165120	116600	175440	152387	31418.8	5.18295	-0.145641	4360	3840	3800	4000	312.41	3.60206	-0.352714	37.8716	30.3646	46.1684	38.1349	7.90521	1.58132	0.0563919
307	LOC285671	NM_178532	5	168400	93240	110880	124173	39303.8	5.09403	-0.542604	4880	3560	3560	4000	762.102	3.60206	-0.352714	34.5082	26.191	31.1461	30.6151	4.18394	1.48594	-0.395471
308	LOC339451	NM_198317	3	120040	137960	124360	127453	9351.91	5.10535	-0.492055	2840	3600	3200	3213.33	380.175	3.50696	-1.07889	42.2676	38.3222	38.8625	39.8174	2.13903	1.60007	0.14522
309	LOC339745	NM_001001664	3	128880	184360	158800	157347	27768.5	5.19686	-0.0835396	4600	5480	4840	4973.33	454.899	3.69665	0.369513	28.0174	33.6423	32.8099	31.4899	3.03593	1.49817	-0.33751
310	LOC342931	XM_292796	1	232800	240560	202480	225280	20123	5.35272	0.612295	4240	4360	3760	4120	317.49	3.6149	-0.254695	54.9057	55.1743	53.8511	54.6437	0.699444	1.73754	0.796424
311	LOC388419	XM_371078	3	148600	158200	127920	144907	15474.2	5.16109	-0.243225	3680	4440	3800	3973.33	408.575	3.59916	-0.374895	40.3804	35.6306	33.6632	36.5581	3.45334	1.56298	-0.0304822
312	LOC389822	XM_372169	7	170200	191160	221520	194293	25803.1	5.28846	0.325395	5840	5000	5440	5426.67	420.159	3.73453	0.658789	29.1438	38.232	40.7206	36.0321	6.09384	1.55669	-0.0602944
313	LOC391849	XM_373101	1	177680	171000	120240	156307	31412.7	5.19398	-0.0963971	3600	3840	3520	3653.33	166.533	3.56269	-0.653331	49.3556	44.5312	34.1591	42.682	7.76518	1.63024	0.288146
314	LOC442247	NM_001013734	4	116880	139160	119640	125227	12145.3	5.0977	-0.526227	2840	3080	2640	2853.33	220.303	3.45535	-1.4729	41.1549	45.1818	45.3182	43.885	2.36527	1.64232	0.34533
315	LOC493829	NM_001008274	4	68760	68840	67760	68453.3	601.775	4.83539	-1.69723	3200	2840	2640	2893.33	283.784	3.4614	-1.42674	21.4875	24.2394	25.6667	23.7979	2.12429	1.37654	-0.913707
316	LOC51136	NM_016125	4	218320	241320	303320	254320	43965.9	5.40538	0.847377	2480	3800	3160	3146.67	660.101	3.49785	-1.14841	88.0323	63.5053	95.9873	82.5083	16.9309	1.9165	1.64418
317	LOC51255	NM_016494	4	186280	209040	206360	200560	12439.2	5.30224	0.386943	7800	7000	7480	7426.67	402.658	3.87079	1.69921	23.8821	29.8629	27.5882	27.111	3.01882	1.43315	-0.645543
318	LRSAM1	NM_001005374	4	74680	92760	67400	78280	13057.7	4.89365	-1.43716	3480	4560	3360	3800	660.908	3.57978	-0.522806	21.4598	20.3421	20.0595	20.6205	0.740463	1.3143	-1.20855
319	LZTR1	NM_006767	9	226880	187400	195040	203107	20939.7	5.30772	0.411407	2680	2360	2760	2600	211.66	3.41497	-1.78122	84.6567	79.4068	70.6667	78.2434	7.06721	1.89345	1.53499
320	M96	NM_007358	1	352920	260400	203840	272387	75259.4	5.43519	0.980439	5560	5280	4440	5093.33	582.866	3.707	0.448575	63.4748	49.3182	45.9099	52.901	9.31444	1.72346	0.729742
321	MAEA	NM_005882	1	646160	548080	576520	590253	50461.6	5.77104	2.4798	8120	7440	6160	7240	995.188	3.85974	1.6148	79.5764	73.6667	93.5909	82.278	10.2332	1.91528	1.63843
322	MAP3K1	XM_042066	1	244120	184880	187640	205547	33434	5.31291	0.43456	3760	4680	3440	3960	643.739	3.5977	-0.386042	64.9255	39.5043	54.5465	52.9921	12.7817	1.72421	0.733283
323	MAPKBP1	NM_014994	9	84200	138640	136000	119613	30697.2	5.07778	-0.615144	3120	3160	3360	3213.33	128.582	3.50696	-1.07889	26.9872	43.8734	40.4762	37.1123	8.93159	1.56952	0.000471066
324	MARCH2	NM_001005416	4	214720	233480	185480	211227	24189.9	5.32475	0.48741	7480	9280	7320	8026.67	1088.36	3.90454	1.95685	28.7059	25.1595	25.3388	26.4014	1.99776	1.42163	-0.700114
325	MARCH3	NM_178450	4	197760	229200	161400	196120	33929.7	5.29252	0.343538	5320	5920	4480	5240	723.326	3.71933	0.542715	37.1729	38.7162	36.0268	37.3053	1.34959	1.57177	0.0111451
326	MARCH4	NM_020814	1	199120	173760	142440	171773	28392.2	5.23496	0.0865436	10600	9680	8480	9586.67	1063.08	3.98167	2.54579	18.7849	17.9504	16.7972	17.8442	0.998118	1.2515	-1.50605
327	MARCH5	NM_017824	4	138080	170080	126480	144880	22581.4	5.16101	-0.243582	3840	3560	4160	3853.33	300.222	3.58584	-0.476589	35.9583	47.7753	30.4038	38.0458	8.87186	1.58031	0.051583
328	MARCH6	NM_005885	4	319440	440080	340080	366533	64523.9	5.56411	1.55602	8840	8320	8160	8440	355.528	3.92634	2.12336	36.1357	52.8942	41.6765	43.5688	8.538	1.63918	0.330455
329	MARCH7	NM_022826	5	380680	319480	376040	358733	34073.5	5.55477	1.51431	7080	7080	7040	7066.67	23.094	3.84921	1.53444	53.7684	45.1243	53.4148	50.7691	4.89178	1.7056	0.645118
330	MARCH9	NM_138396	5	287520	231520	211360	243467	39460.5	5.38644	0.762818	4960	3560	3480	4000	832.346	3.60206	-0.352714	57.9677	65.0337	60.7356	61.2457	3.56049	1.78708	1.03108
331	MDC1	NM_014641	9	108600	127520	132360	122827	12556.1	5.08929	-0.563746	3760	3600	3880	3746.67	140.475	3.57365	-0.569677	28.883	35.4222	34.1134	32.8062	3.46006	1.51596	-0.253259
332	MDM2	NM_006879	5	341440	228960	251040	273813	59597.9	5.43745	0.990567	6080	4240	4120	4813.33	1098.61	3.68245	0.261076	56.1579	54	60.932	57.03	3.54735	1.7561	0.884361
333	MDM4	NM_002393	5	284640	209640	245920	246733	37506.6	5.39223	0.788659	5760	5800	4640	5400	658.483	3.73239	0.642454	49.4167	36.1448	53	46.1872	8.87955	1.66452	0.450521
334	MGC22679	NM_144711	3	135480	88560	112360	112133	23460.8	5.04973	-0.740346	4040	3440	4320	3933.33	449.592	3.59476	-0.408448	33.5347	25.7442	26.0093	28.4294	4.42329	1.45377	-0.547859
335	MGC2629	NM_032522	3	124200	170040	188920	161053	33282.7	5.20697	-0.0383955	3560	5240	4120	4306.67	855.414	3.63414	-0.107757	34.8876	32.4504	45.8544	37.7308	7.13998	1.5767	0.0344771
336	MGC33993	NM_152737	5	244680	235360	141440	207160	57105.6	5.31631	0.449718	4600	3960	3080	3880	763.151	3.58883	-0.453719	53.1913	59.4343	45.9221	52.8492	6.76262	1.72304	0.727729
337	MGC4734	NM_145051	5	168520	119760	130000	139427	25710.5	5.14435	-0.31797	5320	4200	3920	4480	740.81	3.65128	0.0230918	31.6767	28.5143	33.1633	31.1181	2.3743	1.49301	-0.361945
338	MGRN1	NM_015246	5	320400	221400	250960	264253	50821.1	5.42202	0.921664	8480	6760	7560	7600	860.697	3.88081	1.77572	37.783	32.7515	33.1958	34.5768	2.78558	1.53878	-0.145118
339	MIB1	NM_020774	5	319520	179720	235320	244853	70385.9	5.38891	0.77383	5960	5360	4120	5146.67	938.367	3.71153	0.483118	53.6107	33.5299	57.1165	48.0857	12.727	1.68202	0.533397
340	MID1	NM_033290	5	105160	84960	89320	93146.7	10629.8	4.96917	-1.10003	4200	3560	4280	4013.33	394.631	3.60351	-0.341679	25.0381	23.8652	20.8692	23.2575	2.14988	1.36656	-0.960963
341	MID2	NM_052817	5	142680	118120	110080	123627	16983.3	5.09211	-0.551158	4920	4160	2920	4000	1009.55	3.60206	-0.352714	29	28.3942	37.6986	31.6976	5.20585	1.50103	-0.323982
342	MIR	NM_001002266	5	246280	184440	171480	200733	39973.3	5.30262	0.388618	5440	3720	4200	4453.33	887.543	3.64869	0.00329432	45.2721	49.5806	40.8286	45.2271	4.37621	1.6554	0.407306
343	MKRN1	NM_013446	5	246560	171720	182440	200240	40470.8	5.30155	0.383847	4040	4160	3560	3920	317.49	3.59329	-0.419708	61.0297	41.2788	51.2472	51.1852	9.87557	1.70914	0.661911
344	MKRN2	NM_014160	5	53840	41840	42960	46213.3	6628.58	4.66477	-2.45897	3760	2640	2240	2880	787.909	3.45939	-1.44206	14.3191	15.8485	19.1786	16.4487	2.4847	1.21613	-1.67358
345	MKRN3	NM_005664	5	337800	242840	222280	267640	61623.8	5.42755	0.946354	6240	5520	5120	5626.67	567.568	3.75025	0.778805	54.1346	43.9928	43.4141	47.1805	6.02941	1.67376	0.494298
346	MKRN4	U41315	1	352080	259440	222160	277893	66896.9	5.44388	1.01924	5160	5640	5200	5333.33	266.333	3.727	0.60126	68.2326	46	42.7231	52.3185	13.879	1.71866	0.706966
347	MLL2	NM_003482	7	57520	62920	85560	68666.7	14877.1	4.83675	-1.6912	4000	3520	3400	3640	317.49	3.5611	-0.665455	14.38	17.875	25.1647	19.1399	5.5025	1.28194	-1.36184
348	MLL3	NM_021230	7	254720	284640	308000	282453	26707.2	5.45095	1.0508	7600	6520	6760	6960	567.098	3.84261	1.48401	33.5158	43.6564	45.5621	40.9115	6.47532	1.61184	0.200984
349	MNAB	NM_018835	5	245880	153080	197000	198653	46422.1	5.2981	0.368422	5840	4640	4800	5093.33	651.562	3.707	0.448575	42.1027	32.9914	41.0417	38.7119	4.98247	1.58784	0.0872911
350	MNAT1	NM_002431	5	268120	263360	235960	255813	17357.4	5.40792	0.858729	4840	3960	4040	4280	486.621	3.63144	-0.128353	55.3967	66.5051	58.4059	60.1026	5.74524	1.77889	0.992321
351	MYCBP2	NM_015057	5	240240	156960	189520	195573	41968.7	5.29131	0.338126	4240	3200	3600	3680	524.595	3.56585	-0.629214	56.6604	49.05	52.6444	52.7849	3.80713	1.72251	0.725225
352	MYLIP	NM_013262	5	222760	132520	149720	168333	47913	5.22617	0.0473217	5520	4400	4120	4680	740.81	3.67025	0.167921	40.3551	30.1182	36.3398	35.6044	5.15792	1.5515	-0.0848661
353	MYNN	NM_018657	3	135000	152440	123960	137133	14359.4	5.13714	-0.350125	4640	4720	4280	4546.67	234.379	3.65769	0.0720746	29.0948	32.2966	28.9626	30.118	1.88787	1.47883	-0.429149
354	MYST3	NM_006766	7	238160	269680	204200	237347	32747.6	5.37538	0.713459	5560	6120	4200	5293.33	987.387	3.72373	0.576296	42.8345	44.0654	48.619	45.173	3.04717	1.65488	0.404843
355	NEDD4	NM_006154	4	495080	425280	508320	476227	44615	5.67781	2.06361	3800	3200	3560	3520	301.993	3.54654	-0.776619	130.284	132.9	142.787	135.324	6.5941	2.13137	2.66208
356	NEDD4L	NM_015277	4	279960	310760	244520	278413	33147.1	5.44469	1.02287	4600	4800	3640	4346.67	620.108	3.63816	-0.0770992	60.8609	64.7417	67.1758	64.2595	3.18497	1.80794	1.12991
357	NEDD8	NM_006156	8	235200	209280	225480	223320	13094.3	5.34893	0.595353	5240	4280	4680	4733.33	482.217	3.67517	0.205498	44.8855	48.8972	48.1795	47.3207	2.13928	1.67505	0.500404
358	NEURL	NM_004210	5	98360	85680	77280	87106.7	10612.2	4.94005	-1.23001	14920	13400	11960	13426.7	1480.18	4.12797	3.66288	6.59249	6.39403	6.46154	6.48269	0.100908	0.811755	-3.58919
359	NEURL2	NM_080749	2	105320	100160	116800	107427	8517.68	5.03111	-0.823483	3920	4080	3520	3840	288.444	3.58433	-0.488083	26.8673	24.549	33.1818	28.1994	4.46789	1.45024	-0.564569
360	NFX1	NM_147133	5	321720	229480	194480	248560	65730.8	5.39543	0.802961	5840	5680	5520	5680	160	3.75435	0.810089	55.089	40.4014	35.2319	43.5741	10.3018	1.63923	0.330705
361	NHLRC1	NM_198586	5	159520	101480	80280	113760	41022.5	5.05599	-0.712422	3840	3200	3360	3466.67	333.067	3.53991	-0.827247	41.5417	31.7125	23.8929	32.3823	8.84345	1.51031	-0.280013
362	NOSIP	NM_015953	1	195640	175480	185400	185507	10080.4	5.26836	0.235669	4320	5120	5040	4826.67	440.606	3.68365	0.270249	45.287	34.2734	36.7857	38.7821	5.77182	1.58863	0.091015
363	nothing	nothing	7	185440	191760	203080	193427	8937.32	5.28652	0.316728	4040	4440	4320	4266.67	205.264	3.63009	-0.1387	45.901	43.1892	47.0093	45.3665	1.96533	1.65674	0.413637
364	NSD1	NM_172349	7	109920	139280	112640	120613	16222.9	5.0814	-0.599002	4920	4720	3480	4373.33	780.085	3.64081	-0.0568174	22.3415	29.5085	32.3678	28.0726	5.1651	1.44828	-0.573841
365	NSMCE1	NM_145080	5	326200	249800	215280	263760	56762.4	5.42121	0.918041	3880	3920	3600	3800	174.356	3.57978	-0.522806	84.0722	63.7245	59.8	69.1989	13.0292	1.8401	1.28227
366	NSPC1	NM_032673	5	162040	132160	169800	154667	19873.8	5.1894	-0.116847	4440	4240	3920	4200	262.298	3.62325	-0.190923	36.4955	31.1698	43.3163	36.9939	6.08858	1.56813	-0.00610212
367	OTUD7	NM_130901	1	252640	220960	208120	227240	22914.8	5.35648	0.62909	4680	5000	4440	4706.67	280.951	3.67271	0.186763	53.9829	44.192	46.8739	48.3496	5.05952	1.68439	0.544656
368	PARC	NM_015089	7	83280	77960	71920	77720	5683.8	4.89053	-1.45108	3360	3240	3080	3226.67	140.475	3.50875	-1.06515	24.7857	24.0617	23.3506	24.066	0.717542	1.3814	-0.890654
369	PARK2	NM_013988	7	164640	208640	177160	183480	22670.6	5.26359	0.214371	4120	4240	3720	4026.67	272.274	3.60495	-0.33068	39.9612	49.2075	47.6237	45.5975	4.945	1.65894	0.424085
370	PCGF6	NM_032154	5	349000	274680	244680	289453	53706.2	5.46158	1.09826	7000	6000	5200	6066.67	901.85	3.78295	1.02848	49.8571	45.78	47.0538	47.5637	2.08584	1.67728	0.510939
371	PDZRN3	NM_015009	1	299080	270520	211920	260507	44434.4	5.41582	0.893978	6320	5840	5440	5866.67	440.606	3.76839	0.917315	47.3228	46.3219	38.9559	44.2002	4.5692	1.64542	0.360055
372	PDZRN4	NM_013377	9	218240	194840	272440	228507	39805.7	5.3589	0.639868	3120	2960	3120	3066.67	92.376	3.48667	-1.2338	69.9487	65.8243	87.3205	74.3645	11.4082	1.87137	1.43038
373	PEX10	NM_002617	5	244680	153360	140760	179600	56711.9	5.25431	0.172931	5280	3960	4040	4426.67	740.09	3.64608	-0.0166221	46.3409	38.7273	34.8416	39.9699	5.84951	1.60173	0.153083
374	PEX12	NM_000286	5	124720	66280	67280	86093.3	33455.4	4.93497	-1.2527	4440	3160	3480	3693.33	666.133	3.56742	-0.617221	28.0901	20.9747	19.3333	22.7994	4.65482	1.35792	-1.00189
375	PHF1	NM_002636	9	286720	229960	304720	273800	39018.7	5.43743	0.990473	6240	6160	6200	6200	40	3.79239	1.10057	45.9487	37.3312	49.1484	44.1428	6.1121	1.64486	0.35738
376	PHF7	NM_173341	5	217480	114320	129320	153707	55736.2	5.18669	-0.128919	6760	4840	4840	5480	1108.51	3.73878	0.691221	32.1716	23.6198	26.719	27.5035	4.32952	1.43939	-0.615977
377	PIAS1	NM_016166	1	195120	166360	121680	161053	37006.5	5.20697	-0.0383955	5240	4760	4760	4920	277.128	3.69197	0.33376	37.2366	34.9496	25.563	32.5831	6.18616	1.51299	-0.267299
378	PIAS2	NM_173206	1	198880	166400	151520	172267	24218.9	5.2362	0.092104	4600	4920	4840	4786.67	166.533	3.68003	0.242653	43.2348	33.8211	31.3058	36.1206	6.28815	1.55775	-0.0552517
379	PIAS3	NM_006099	1	294720	274520	266360	278533	14599.7	5.44488	1.0237	2680	2960	3080	2906.67	205.264	3.4634	-1.41149	109.97	92.7432	86.4805	96.398	12.1638	1.98407	1.96427
380	PIAS4	NM_015897	1	249080	226560	187560	221067	31125.7	5.34452	0.57569	7960	9560	8000	8506.67	912.433	3.92976	2.14945	31.2915	23.6987	23.445	26.1451	4.45871	1.41739	-0.720185
381	PJA1	NM_001032396	5	160320	118640	154680	144547	22612.4	5.16001	-0.248048	3480	3000	3560	3346.67	302.875	3.52461	-0.944068	46.069	39.5467	43.4494	43.0217	3.28212	1.63369	0.304456
382	PJA2	NM_014819	5	102120	108960	82160	97746.7	13925	4.9901	-1.00657	3480	2320	2160	2653.33	720.37	3.42379	-1.71389	29.3448	46.9655	38.037	38.1158	8.81061	1.5811	0.0553633
383	PML	NM_033247	5	122880	83920	102400	103067	19488.6	5.01312	-0.903814	4560	3080	3160	3600	832.346	3.5563	-0.702097	26.9474	27.2468	32.4051	28.8664	3.06823	1.46039	-0.516473
384	PPIL2	NM_014337	1	142880	137600	98680	126387	24139.5	5.1017	-0.508349	5960	5520	4760	5413.33	607.069	3.73346	0.650632	23.9732	24.9275	20.7311	23.2106	2.1997	1.36569	-0.965114
385	PRP19	NM_014502	7	444760	375440	442720	420973	39446.2	5.62425	1.82451	2360	3080	2800	2746.67	362.951	3.43881	-1.59925	188.458	121.896	158.114	156.156	33.3239	2.19356	2.95667
386	PXMP3	NM_000318	5	271480	196480	177520	215160	49687.3	5.33276	0.523182	7800	5680	5360	6280	1326.05	3.79796	1.14308	34.8051	34.5915	33.1194	34.172	0.917833	1.53367	-0.169341
387	RAB40A	NM_080879	2	89880	63440	70320	74546.7	13717.4	4.87243	-1.5319	4160	4080	3000	3746.67	647.868	3.57365	-0.569677	21.6058	15.549	23.44	20.1983	4.12949	1.30531	-1.25111
388	RAB40B	NM_006822	2	134040	132920	125520	130827	4629.7	5.1167	-0.441407	4880	5120	3480	4493.33	885.739	3.65257	0.0329464	27.4672	25.9609	36.069	29.8324	5.45331	1.47469	-0.448754
389	RAB40C	NM_021168	2	305080	274440	293840	291120	15500	5.46407	1.1094	7200	7440	6000	6880	771.492	3.83759	1.44567	42.3722	36.8871	48.9733	42.7442	6.0517	1.63088	0.291144
390	RABGEF1	NM_014504	1	210280	207240	172920	196813	20748	5.29405	0.350381	3960	4680	4440	4360	366.606	3.63949	-0.0669428	53.101	44.2821	38.9459	45.443	7.14859	1.65747	0.417104
391	RAD18	NM_020165	5	157440	129120	100840	129133	28300	5.11104	-0.466665	4840	3360	3200	3800	904.212	3.57978	-0.522806	32.5289	38.4286	31.5125	34.1567	3.73432	1.53348	-0.170266
392	RAD51	NM_133487	8	110480	88240	101240	99986.7	11172.8	4.99994	-0.962637	4240	3120	2960	3440	697.424	3.53656	-0.852854	26.0566	28.2821	34.2027	29.5138	4.21042	1.47002	-0.470843
393	RAG1	NM_000448	5	413360	307880	260400	327213	78291.3	5.51483	1.336	4520	3640	3200	3786.67	672.111	3.57826	-0.534462	91.4513	84.5824	81.375	85.8029	5.14784	1.9335	1.72473
394	RAG2	NM_000536	1	106600	120880	114560	114013	7155.68	5.05696	-0.708109	4680	6240	4440	5120	977.343	3.70927	0.465891	22.7778	19.3718	25.8018	22.6505	3.21689	1.35508	-1.01537
395	RAI17	NM_020338	1	319800	245800	194800	253467	62851.7	5.40392	0.840861	5200	5080	4880	5053.33	161.658	3.70358	0.42243	61.5	48.3858	39.918	49.9346	10.874	1.6984	0.611019
396	RAPSN	NM_032645	5	211840	134800	171200	172613	38539.4	5.23707	0.0960018	3000	2800	2760	2853.33	128.582	3.45535	-1.4729	70.6133	48.1429	62.029	60.2617	11.339	1.78004	0.997762
397	RBBP6	NM_032626	5	88560	56720	82880	76053.3	16982.3	4.88112	-1.49311	2880	2120	1840	2280	538.145	3.35793	-2.21674	30.75	26.7547	45.0435	34.1827	9.61548	1.53381	-0.168697
398	RBX1	NM_014248	5	77680	105200	66640	83173.3	19858.3	4.91998	-1.3196	8520	7800	6040	7453.33	1275.83	3.87235	1.7111	9.11737	13.4872	11.0331	11.2126	2.19042	1.0497	-2.46198
399	RCBTB1	NM_018191	3	157600	148400	150160	152053	4883.5	5.182	-0.149887	4240	5560	5840	5213.33	854.478	3.71712	0.525796	37.1698	26.6906	25.7123	29.8576	6.35143	1.47505	-0.447015
400	RCHY1	NM_001009922	5	208720	152880	138560	166720	37071.1	5.22199	0.0286499	4120	3440	3760	3773.33	340.196	3.57673	-0.546159	50.6602	44.4419	36.8511	43.9844	6.91592	1.6433	0.349985
401	RFP	NM_030950	1	337920	319440	288640	315333	24895.3	5.49877	1.2643	4920	6480	6440	5946.67	889.344	3.77427	0.962229	68.6829	49.2963	44.8199	54.2664	12.6841	1.73453	0.782169
402	RFP2	NM_005798	5	199720	150880	168840	173147	24703.2	5.23841	0.101983	4200	3440	3760	3800	381.576	3.57978	-0.522806	47.5524	43.8605	44.9043	45.439	1.90317	1.65743	0.416924
403	RFPL1	NM_021026	5	123240	61000	74360	86200	32765.7	4.93551	-1.2503	6440	3960	4760	5053.33	1265.75	3.70358	0.42243	19.1366	15.404	15.6218	16.7208	2.09498	1.22326	-1.63982
404	RFPL2	NM_006605	5	116520	83960	104960	101813	16506.5	5.0078	-0.927536	3640	2560	2600	2933.33	612.318	3.46736	-1.38121	32.011	32.7969	40.3692	35.059	4.61552	1.5448	-0.11662
405	RFPL3	NM_006604	5	162000	155880	98600	138827	34971.4	5.14247	-0.326331	4920	4800	3560	4426.67	752.95	3.64608	-0.0166221	32.9268	32.475	27.6966	31.0328	2.89804	1.49182	-0.36759
406	RFWD2	NM_001001740	5	190360	163400	143120	165627	23698.6	5.21913	0.0158933	5400	4360	3840	4533.33	794.313	3.65642	0.0623357	35.2519	37.4771	37.2708	36.6666	1.22952	1.56427	-0.0243849
407	RFWD3	NM_018124	1	176160	148200	143800	156053	17551.3	5.19327	-0.099542	9760	10160	9440	9786.67	360.74	3.99063	2.61426	18.0492	14.5866	15.2331	15.9563	1.8411	1.20293	-1.73611
408	RHOBTB1	NM_001032380	9	167440	140200	139200	148947	16023.5	5.17303	-0.18991	3640	3960	3000	3533.33	488.808	3.54818	-0.764082	46	35.404	46.4	42.6013	6.23626	1.62942	0.284256
409	RHOBTB2	NM_015178	9	81440	55440	85800	74226.7	16415.1	4.87056	-1.54024	4040	4520	4680	4413.33	333.067	3.64477	-0.0266253	20.1584	12.2655	18.3333	16.9191	4.13215	1.22838	-1.61557
410	RHOBTB3	NM_014899	9	209200	190960	262560	220907	37207.9	5.34421	0.574286	4160	3800	5080	4346.67	660.101	3.63816	-0.0770992	50.2885	50.2526	51.685	50.742	0.816854	1.70537	0.644019
411	RING1	NM_002931	5	194200	138920	170840	167987	27750.2	5.22527	0.0433247	5120	4040	4520	4560	541.11	3.65896	0.0817849	37.9297	34.3861	37.7965	36.7041	2.00851	1.56471	-0.0222812
412	RKHD1	NM_203304	5	122880	60080	58880	80613.3	36608.9	4.90641	-1.38021	7600	5560	5280	6146.67	1266.39	3.78864	1.07192	16.1684	10.8058	11.1515	12.7086	3.00131	1.1041	-2.20431
413	RKHD2	NM_016626	5	359200	254280	256320	289933	59995.4	5.4623	1.10148	6880	5840	4720	5813.33	1080.25	3.76443	0.887031	52.2093	43.5411	54.3051	50.0185	5.70663	1.69913	0.614472
414	RKHD3	NM_032246	5	170120	191240	184560	181973	10795	5.26001	0.198384	5000	3960	3480	4146.67	777.003	3.6177	-0.233301	34.024	48.2929	53.0345	45.1171	9.89514	1.65434	0.402298
415	RNF10	NM_014868	5	225920	159200	167440	184187	36376.2	5.26526	0.221824	3920	3400	3840	3720	280	3.57054	-0.593364	57.6327	46.8235	43.6042	49.3534	7.34847	1.69332	0.586934
416	RNF103	NM_005667	5	186720	102040	139080	142613	42450.4	5.15416	-0.274155	5440	3520	4320	4426.67	964.434	3.64608	-0.0166221	34.3235	28.9886	32.1944	31.8355	2.68549	1.50291	-0.31505
417	RNF11	NM_014372	5	152040	123800	115600	130480	19116.4	5.11554	-0.446551	5360	4520	3720	4533.33	820.081	3.65642	0.0623357	28.3657	27.3894	31.0753	28.9434	1.90966	1.46155	-0.510989
418	RNF110	NM_007144	5	137120	129080	114640	126947	11390.8	5.10362	-0.499778	5360	4320	4400	4693.33	578.734	3.67148	0.177356	25.5821	29.8796	26.0545	27.1721	2.35667	1.43412	-0.640917
419	RNF111	NM_017610	5	314480	204160	257840	258827	55166.6	5.41301	0.881434	4800	4040	3320	4053.33	740.09	3.60781	-0.308792	65.5167	50.5347	77.6627	64.5713	13.5887	1.81004	1.13987
420	RNF12	NM_016120	5	166000	138920	98760	134560	33831.4	5.12892	-0.386854	4760	3920	3760	4146.67	537.153	3.6177	-0.233301	34.8739	35.4388	26.266	32.1929	5.14064	1.50776	-0.292085
421	RNF121	NM_194452	5	89480	58120	87040	78213.3	17444.1	4.89328	-1.43881	2800	2520	2480	2600	174.356	3.41497	-1.78122	31.9571	23.0635	35.0968	30.0391	6.24172	1.47769	-0.434544
422	RNF122	NM_024787	5	237080	133280	162680	177680	53501	5.24964	0.152093	5960	4280	4320	4853.33	958.61	3.68604	0.288519	39.7785	31.1402	37.6574	36.192	4.50174	1.55861	-0.0511849
423	RNF123	NM_022064	5	126560	69680	109120	101787	29140.5	5.00769	-0.928044	5200	4160	3120	4160	1040	3.61909	-0.222656	24.3385	16.75	34.9744	25.3543	9.15455	1.40405	-0.783372
424	RNF125	NM_017831	5	166440	128680	135680	143600	20087.3	5.15715	-0.260788	3880	3000	3000	3293.33	508.068	3.51764	-0.997339	42.8969	42.8933	45.2267	43.6723	1.34612	1.64021	0.335336
425	RNF126	NM_017876	5	22120	18680	13200	18000	4498.71	4.25527	-4.28709	2360	1800	1640	1933.33	378.065	3.28631	-2.76366	9.37288	10.3778	8.04878	9.26648	1.16814	0.966915	-2.85417
426	RNF127	NM_024778	5	53840	51640	38680	48053.3	8191.74	4.68172	-2.38327	4000	3480	2760	3413.33	622.682	3.53318	-0.87866	13.46	14.8391	14.0145	14.1045	0.693934	1.14936	-1.9899
427	RNF128	NM_024539	5	157840	105520	127640	130333	26263.8	5.11506	-0.448732	6000	4680	5160	5280	668.132	3.72263	0.567932	26.3067	22.547	24.7364	24.53	1.88831	1.3897	-0.851365
428	RNF13	NM_183384	5	189520	146440	148680	161547	24251.5	5.2083	-0.0324655	4320	2760	3280	3453.33	794.313	3.53824	-0.840026	43.8704	53.058	45.3293	47.4192	4.9375	1.67595	0.504681
429	RNF130	NM_018434	5	340000	212560	278320	276960	63730.9	5.44242	1.01272	5800	5200	4880	5293.33	467.047	3.72373	0.576296	58.6207	40.8769	57.0328	52.1768	9.81813	1.71748	0.701384
430	RNF133	NM_139175	5	203440	123000	188160	171533	42719.8	5.23435	0.0838328	3960	3640	3720	3773.33	166.533	3.57673	-0.546159	51.3737	33.7912	50.5806	45.2485	9.93025	1.6556	0.408281
431	RNF135	NM_197939	5	280120	177240	182440	213267	57955	5.32892	0.506045	4640	3800	3320	3920	668.132	3.59329	-0.419708	60.3707	46.6421	54.9518	53.9882	6.91483	1.7323	0.771596
432	RNF137	NM_018073	6	156600	162960	174360	164640	8998.4	5.21654	0.0043088	3480	3800	3840	3706.67	197.315	3.56898	-0.605271	45	42.8842	45.4062	44.4302	1.35415	1.64768	0.370731
433	RNF138	NM_198128	1	223880	217960	186560	209467	20057.4	5.32111	0.471187	4960	5720	5480	5386.67	388.501	3.73132	0.634256	45.1371	38.1049	34.0438	39.0953	5.61257	1.59212	0.107563
434	RNF138	NM_198128	5	275800	168320	216560	220227	53833.7	5.34287	0.568309	5320	4560	4640	4840	417.612	3.68485	0.279397	51.8421	36.9123	46.6724	45.1423	7.58162	1.65458	0.403444
435	RNF139	NM_007218	5	237720	154840	176720	189760	42951.2	5.2782	0.279621	8640	6160	6400	7066.67	1367.82	3.84921	1.53444	27.5139	25.1364	27.6125	26.7543	1.402	1.42739	-0.672799
436	RNF14	NM_183399	7	137160	145040	148640	143613	5871.47	5.15719	-0.260608	5800	4280	3640	4573.33	1109.47	3.66023	0.0914668	23.6483	33.8879	40.8352	32.7904	8.64584	1.51575	-0.254249
437	RNF141	NM_016422	5	105440	87440	94160	95680	9095.76	4.98082	-1.048	3960	3160	2960	3360	529.15	3.52634	-0.930882	26.6263	27.6709	31.8108	28.7027	2.74195	1.45792	-0.528176
438	RNF144	NM_014746	7	101680	124800	110160	112213	11696	5.05004	-0.738963	5120	3880	3840	4280	727.736	3.63144	-0.128353	19.8594	32.1649	28.6875	26.9039	6.34371	1.42982	-0.66132
439	RNF146	NM_030963	5	47720	37360	30800	38626.7	8530.82	4.58689	-2.80665	7760	6880	7520	7386.67	454.899	3.86845	1.68131	6.14948	5.43023	4.09574	5.22515	1.04212	0.718099	-4.03285
440	RNF148	NM_198085	5	86160	69880	64600	73546.7	11238	4.86656	-1.55809	4560	3680	3400	3880	605.31	3.58883	-0.453719	18.8947	18.9891	19	18.9613	0.0578916	1.27787	-1.38113
441	RNF149	NM_173647	5	196720	170240	137000	167987	29923.7	5.22527	0.0433247	4520	4040	3840	4133.33	349.476	3.6163	-0.243981	43.5221	42.1386	35.6771	40.4459	4.18748	1.60687	0.17744
442	RNF150	NM_020724	1	215040	150600	123440	163027	47047.4	5.21226	-0.0147839	3760	3280	3280	3440	277.128	3.53656	-0.852854	57.1915	45.9146	37.6341	46.9134	9.81685	1.6713	0.48262
443	RNF151	XM_370927	5	165040	104800	154720	141520	32216.4	5.15082	-0.289077	4040	2680	3080	3266.67	698.952	3.5141	-1.0243	40.8515	39.1045	50.2338	43.3966	5.98526	1.63746	0.322306
444	RNF152	NM_173557	5	149040	134880	87240	123720	32376.2	5.09244	-0.549695	4520	3000	2680	3400	983.056	3.53148	-0.891639	32.9735	44.96	32.5522	36.8286	7.04518	1.56618	-0.0153163
445	RNF157	NM_052916	1	130400	93000	91800	105067	21947.5	5.02146	-0.866551	2880	3560	3760	3400	461.303	3.53148	-0.891639	45.2778	26.1236	24.4149	31.9388	11.5835	1.50432	-0.30839
446	RNF159	NM_032373	5	189760	155160	142680	162533	24390.7	5.21094	-0.0206599	4120	3640	4040	3933.33	257.164	3.59476	-0.408448	46.0583	42.6264	35.3168	41.3338	5.48612	1.61631	0.222115
447	RNF166	NM_178841	5	187520	139800	131120	152813	30368.6	5.18416	-0.14022	5200	4240	3960	4466.67	650.333	3.64998	0.0132078	36.0615	32.9717	33.1111	34.0481	1.74507	1.53209	-0.176815
448	RNF167	NM_015528	5	281000	170520	256920	236147	58095.7	5.37318	0.703632	3840	3320	3760	3640	280	3.5611	-0.665455	73.1771	51.3614	68.3298	64.2894	11.4553	1.80814	1.13087
449	RNF17	NM_031994	7	135440	121000	130440	128960	7332.88	5.11046	-0.46927	6440	6400	4600	5813.33	1050.97	3.76443	0.887031	21.0311	18.9062	28.3565	22.7646	4.9579	1.35726	-1.00503
450	RNF170	NM_030954	5	122880	97000	131080	116987	17787.9	5.06814	-0.658194	4400	3440	4000	3946.67	482.217	3.59623	-0.397226	27.9273	28.1977	32.77	29.6316	2.72125	1.47176	-0.462643
451	RNF18	NM_020358	6	334720	326360	344560	335213	9110.02	5.52532	1.38283	6680	6320	6440	6480	183.303	3.81158	1.24705	50.1078	51.6392	53.5031	51.75	1.70037	1.71391	0.684488
452	RNF187	XM_047499	4	681120	719280	690920	697107	19818	5.8433	2.80239	7040	7040	6320	6800	415.692	3.83251	1.40689	96.75	102.17	109.323	102.748	6.30624	2.01177	2.09551
453	RNF19	NM_015435	7	145120	121720	140800	135880	12451.7	5.13316	-0.367927	4320	3480	4080	3960	432.666	3.5977	-0.386042	33.5926	34.977	34.5098	34.3598	0.704293	1.53605	-0.158067
454	RNF2	NM_007212	6	269760	214520	220840	235040	30234	5.37114	0.694524	5040	5640	4440	5040	600	3.70243	0.413669	53.5238	38.0355	49.7387	47.0993	8.07447	1.67301	0.490757
455	RNF20	NM_019592	6	117760	151040	158320	142373	21624.3	5.15343	-0.277421	4360	3920	3840	4040	280	3.60638	-0.319718	27.0092	38.5306	41.2292	35.5897	7.55242	1.55132	-0.0857158
456	RNF24	NM_007219	6	196160	225040	202880	208027	15112.2	5.31812	0.457813	3280	3440	3560	3426.67	140.475	3.53487	-0.865732	59.8049	65.4186	56.9888	60.7374	4.29159	1.78346	1.01394
457	RNF25	NM_022453	6	132200	168440	185600	162080	27262.2	5.20973	-0.0260752	4200	5040	4720	4653.33	423.95	3.66776	0.148972	31.4762	33.4206	39.322	34.7396	4.08584	1.54083	-0.13545
458	RNF26	NM_032015	6	86840	80040	74880	80586.7	5998.71	4.90626	-1.38085	2240	2040	2200	2160	105.83	3.33445	-2.39603	38.7679	39.2353	34.0364	37.3465	2.87618	1.57225	0.0134156
459	RNF28	NM_032588	6	149440	152000	173840	158427	13409.6	5.19983	-0.0702772	5560	5400	5520	5493.33	83.2666	3.73984	0.699279	26.8777	28.1481	31.4928	28.8395	2.38395	1.45999	-0.518388
460	RNF3	NM_006315	6	141280	117800	140000	133027	13202.2	5.12394	-0.409074	3560	3800	3920	3760	183.303	3.57519	-0.557897	39.6854	31	35.7143	35.4666	4.34799	1.54982	-0.0928437
461	RNF31	NM_017999	7	260680	261080	252880	258213	4623.13	5.41198	0.876834	7480	6840	6440	6920	524.595	3.84011	1.4649	34.8503	38.1696	39.2671	37.429	2.29966	1.57321	0.0179539
462	RNF32	NM_030936	6	200800	222200	283120	235373	42711.8	5.37176	0.697272	3560	3000	4040	3533.33	520.513	3.54818	-0.764082	56.4045	74.0667	70.0792	66.8501	9.26328	1.8251	1.21122
463	RNF34	NM_025126	6	140840	149480	163040	151120	11190.5	5.17932	-0.161824	6280	7400	7600	7093.33	711.43	3.85085	1.54693	22.4268	20.2	21.4526	21.3598	1.11627	1.3296	-1.13607
464	RNF36	NM_080745	6	153160	139400	152160	148240	7671.97	5.17097	-0.199131	3760	4560	4920	4413.33	593.745	3.64477	-0.0266253	40.734	30.5702	30.9268	34.077	5.76791	1.53246	-0.175069
465	RNF38	NM_194331	6	129600	132560	124720	128960	3958.99	5.11046	-0.46927	3400	3080	3160	3213.33	166.533	3.50696	-1.07889	38.1176	43.039	39.4684	40.2083	2.54273	1.60432	0.165318
466	RNF39	NM_170770	6	354080	301080	313960	323040	27642.1	5.50926	1.31111	4320	4200	4760	4426.67	294.845	3.64608	-0.0166221	81.963	71.6857	65.958	73.2022	8.10954	1.86452	1.39797
467	RNF4	NM_002938	6	150760	164120	160480	158453	6906.73	5.1999	-0.0699509	2920	3160	2920	3000	138.564	3.47712	-1.30669	51.6301	51.9367	54.9589	52.8419	1.83976	1.72298	0.727444
468	RNF40	NM_014771	6	126960	122000	142320	130427	10594.3	5.11537	-0.447344	3920	5320	5520	4920	871.78	3.69197	0.33376	32.3878	22.9323	25.7826	27.0342	4.85038	1.43191	-0.651381
469	RNF41	NM_194359	6	144640	191520	178840	171667	24249.3	5.23469	0.0853393	4520	2920	3440	3626.67	816.17	3.55951	-0.677624	32	65.589	51.9884	49.8591	16.8954	1.69774	0.607907
470	RNF44	NM_014901	6	118640	90920	105360	104973	13864	5.02108	-0.868275	4040	4560	4040	4213.33	300.222	3.62463	-0.180412	29.3663	19.9386	26.0792	25.128	4.7853	1.40016	-0.801812
471	RNF5	NM_006913	6	150040	121840	114720	128867	18679	5.11014	-0.470673	3520	3480	2840	3280	381.576	3.51587	-1.01079	42.625	35.0115	40.3944	39.3436	3.914	1.59487	0.120591
472	RNF6	NM_183045	6	59480	72480	72720	68226.7	7575.79	4.83395	-1.70366	3800	4400	3680	3960	385.746	3.5977	-0.386042	15.6526	16.4727	19.7609	17.2954	2.17417	1.23793	-1.57031
473	RNF7	NM_183237	6	51880	63680	72080	62546.7	10147.6	4.7962	-1.87219	4680	5240	5440	5120	393.954	3.70927	0.465891	11.0855	12.1527	13.25	12.1627	1.0823	1.08503	-2.29463
474	RNF8	NM_183078	6	94600	123520	105400	107840	14613.6	5.03278	-0.816038	4240	4280	4400	4306.67	83.2666	3.63414	-0.107757	22.3113	28.8598	23.9545	25.0419	3.40697	1.39867	-0.808877
475	RUFY1	NM_025158	7	259520	286920	262320	269587	15076.3	5.4307	0.960405	5040	4680	4720	4813.33	197.315	3.68245	0.261076	51.4921	61.3077	55.5763	56.1253	4.9308	1.74916	0.851465
476	SF3B3	NM_012426	9	164280	148600	149960	154280	8686.91	5.18831	-0.1217	3360	3800	4360	3840	501.199	3.58433	-0.488083	48.8929	39.1053	34.3945	40.7975	7.39584	1.61063	0.195247
477	SH3MD2	NM_020870	6	159200	176240	112200	149213	33167.5	5.17381	-0.186442	3520	4040	3480	3680	312.41	3.56585	-0.629214	45.2273	43.6238	32.2414	40.3641	7.08006	1.606	0.173275
478	SH3RF2	NM_152550	6	147480	221960	128520	165987	49392.6	5.22007	0.0201029	2920	3240	3280	3146.67	197.315	3.49785	-1.14841	50.5068	68.5062	39.1829	52.732	14.7877	1.72207	0.723159
479	SHFM3	NM_022039	8	191000	200400	189840	193747	5791.07	5.28723	0.319933	5920	6280	6280	6160	207.846	3.78958	1.07911	32.2635	31.9108	30.2293	31.4679	1.08704	1.49787	-0.338948
480	SHFM3P1	AF174606	2	386320	381240	441320	402960	33317.7	5.60526	1.73972	6240	5880	4880	5666.67	704.651	3.75333	0.802296	61.9103	64.8367	90.4344	72.3938	15.692	1.8597	1.37512
481	SHPRH	NM_173082	7	125120	111840	120480	119147	6739.65	5.07608	-0.622723	4480	4240	4080	4266.67	201.329	3.63009	-0.1387	27.9286	26.3774	29.5294	27.9451	1.57609	1.44631	-0.583204
482	SIAH1	NM_003031	6	236080	247760	295160	259667	31288	5.41442	0.887716	4600	4760	4760	4706.67	92.376	3.67271	0.186763	51.3217	52.0504	62.0084	55.1269	5.97072	1.74136	0.814535
483	SIAH2	NM_005067	6	179840	189400	162200	177147	13798.6	5.24833	0.146264	3240	2840	3360	3146.67	272.274	3.49785	-1.14841	55.5062	66.6901	48.2738	56.8234	9.27855	1.75453	0.876895
484	SKP1A	NM_170679	7	96640	108880	142600	116040	23801.9	5.06461	-0.673948	6600	5240	5280	5706.67	773.908	3.75638	0.825621	14.6424	20.7786	27.0076	20.8095	6.18263	1.31826	-1.18977
485	SKP1A	NM_170679	1	162560	139440	116600	139533	22980.1	5.14468	-0.316487	6600	6800	6560	6653.33	128.582	3.82304	1.33458	24.6303	20.5059	17.7744	20.9702	3.45146	1.3216	-1.17395
486	SKP2	NM_032637	8	494360	485200	434760	471440	32094.3	5.67343	2.04403	6840	7960	8640	7813.33	908.919	3.89284	1.86752	72.2749	60.9548	50.3194	61.183	10.9795	1.78663	1.02898
487	SMARCA3	NM_139048	6	321720	304080	300800	308867	11251.5	5.48977	1.22413	8160	7200	7960	7773.33	506.491	3.89061	1.8505	39.4265	42.2333	37.7889	39.8162	2.24769	1.60006	0.145158
488	SMURF1	NM_181349	4	343160	284040	341840	323013	33758.3	5.50922	1.31095	5600	6160	7000	6253.33	704.651	3.79611	1.12897	61.2786	46.1104	48.8343	52.0744	8.08655	1.71662	0.697343
489	SMURF1	NM_181349	1	390480	353640	348840	364320	22782	5.56148	1.54427	6560	5440	6760	6253.33	711.43	3.79611	1.12897	59.5244	65.0074	51.6036	58.7118	6.73875	1.76873	0.944154
490	SMURF2	NM_022739	4	170280	216680	208200	198387	24707.6	5.29751	0.365818	4440	5360	4360	4720	555.698	3.67394	0.196143	38.3514	40.4254	47.7523	42.1763	4.93901	1.62507	0.263628
491	SOCS1	NM_003745	2	147880	130080	170000	149320	19998.9	5.17412	-0.185057	5440	6320	3920	5226.67	1214.14	3.71822	0.534266	27.1838	20.5823	43.3673	30.3778	11.7235	1.48256	-0.411478
492	SOCS2	NM_003877	2	177080	182360	197440	185627	10565.8	5.26864	0.236923	5320	4800	4080	4733.33	622.682	3.67517	0.205498	33.2857	37.9917	48.3922	39.8898	7.73004	1.60086	0.148958
493	SOCS3	NM_003955	2	177000	163880	235120	192000	37914.8	5.2833	0.302374	5360	6080	5200	5546.67	468.757	3.74403	0.731319	33.0224	26.9539	45.2154	35.0639	9.30032	1.54486	-0.116334
494	SOCS4	NM_080867	2	239920	186280	239120	221773	30740.7	5.34591	0.581878	5800	5280	4360	5146.67	729.2	3.71153	0.483118	41.3655	35.2803	54.844	43.83	10.012	1.64177	0.342749
495	SOCS5	NM_014011	2	170680	179200	161960	170613	8620.19	5.23201	0.0734061	5400	5680	4520	5200	605.31	3.716	0.517304	31.6074	31.5493	35.8319	32.9962	2.45594	1.51846	-0.241379
496	SOCS6	NM_004232	2	202320	174080	206000	194133	17463.9	5.2881	0.323798	5600	5320	4600	5173.33	515.881	3.71377	0.500255	36.1286	32.7218	44.7826	37.8777	6.21774	1.57838	0.0424696
497	SOCS7	NM_014598	2	256840	226920	293320	259027	33254	5.41334	0.882931	7040	7600	5760	6800	943.186	3.83251	1.40689	36.483	29.8579	50.9236	39.0882	10.7718	1.59205	0.107189
498	SPOP	NM_001007228	3	151440	183960	157360	164253	17321.3	5.21551	-0.000250028	3880	4320	3560	3920	381.576	3.59329	-0.419708	39.0309	42.5833	44.2022	41.9388	2.64522	1.62262	0.25201
499	SSA1	NM_003141	6	81120	104360	117640	101040	18485	5.00449	-0.942319	2680	3280	3840	3266.67	580.115	3.5141	-1.0243	30.2687	31.8171	30.6354	30.907	0.809158	1.49006	-0.375945
500	SSB1	NM_025106	2	303920	321200	296560	307227	12648.4	5.48746	1.2138	5080	4920	3720	4573.33	743.326	3.66023	0.0914668	59.8268	65.2846	79.7204	68.2773	10.2789	1.83428	1.25468
501	SSB3	NM_080861	2	109400	77480	100040	95640	16408.6	4.98064	-1.04881	6800	6160	5720	6226.67	543.078	3.79426	1.1148	16.0882	12.5779	17.4895	15.3852	2.53014	1.1871	-1.81109
502	SSB4	NM_080862	2	114800	71720	97760	94760	21696.1	4.97663	-1.06673	5040	4640	3640	4440	721.11	3.64738	-0.00664893	22.7778	15.4569	26.8571	21.6973	5.77642	1.33641	-1.10382
503	STUB1	NM_005861	7	276120	282520	308720	289120	17273.1	5.46108	1.09603	5960	5520	5040	5506.67	460.145	3.74089	0.707318	46.3289	51.1812	61.254	52.9213	7.6132	1.72363	0.730534
504	SUGT1	NM_006704	8	121320	150320	101400	124347	24600	5.09463	-0.539899	3400	4480	3720	3866.67	554.737	3.58734	-0.465134	35.6824	33.5536	27.2581	32.1647	4.38052	1.50738	-0.29389
505	TA-KRP	NM_032505	3	166120	204760	203880	191587	22059.2	5.28237	0.298196	3360	3080	3360	3266.67	161.658	3.5141	-1.0243	49.4405	66.4805	60.6786	58.8665	8.66334	1.76987	0.94957
506	TCEB1	NM_005648	1	258720	208360	172960	213347	43096.9	5.32909	0.506772	4720	5240	4120	4693.33	560.476	3.67148	0.177356	54.8136	39.7634	41.9806	45.5192	8.12517	1.65819	0.420549
507	TCEB1	NM_005648	7	238520	193760	239560	223947	26147.6	5.35014	0.600786	4880	4480	3800	4386.67	546.016	3.64213	-0.0467228	48.877	43.25	63.0421	51.7231	10.1984	1.71368	0.683415
508	TCEB3	NM_003198	2	182640	159840	165560	169347	11862.3	5.22878	0.0589581	5480	7640	5520	6213.33	1235.69	3.79332	1.10769	33.3285	20.9215	29.9928	28.0809	6.42066	1.44841	-0.573232
509	TCEB3B	NM_016427	2	194840	174840	170280	179987	13063.9	5.25524	0.177101	5400	5640	4880	5306.67	388.501	3.72482	0.584638	36.0815	31	34.8934	33.9916	2.65806	1.53137	-0.18023
510	TCEB3C	NM_145653	2	195240	187160	245080	209160	31368.9	5.32048	0.468347	3480	4440	4160	4026.67	493.694	3.60495	-0.33068	56.1034	42.1532	58.9135	52.39	8.97603	1.71925	0.709774
511	TEX27	NM_021943	1	183080	164640	141920	163213	20617.1	5.21276	-0.0125652	4840	3960	3800	4200	560	3.62325	-0.190923	37.8264	41.5758	37.3474	38.9165	2.31539	1.59013	0.0981357
512	TIF1	NM_003852	7	320200	260840	257680	279573	35219.2	5.4465	1.03093	4880	4840	4280	4666.67	335.46	3.66901	0.15846	65.6148	53.8926	60.2056	59.9043	5.8669	1.77746	0.985523
513	TMEPAI	NM_199170	8	50720	48480	34600	44600	8732.38	4.64933	-2.52787	2880	2760	2880	2840	69.282	3.45332	-1.48844	17.6111	17.5652	12.0139	15.7301	3.21839	1.19673	-1.76549
514	TNFAIP3	NM_006290	1	159920	180160	152400	164160	14357.5	5.21527	-0.00135204	8400	9640	7840	8626.67	921.159	3.93584	2.1959	19.0381	18.6888	19.4388	19.0552	0.375283	1.28001	-1.37096
515	TOPBP1	NM_007027	9	46360	51360	62200	53306.7	8097.44	4.72678	-2.18212	4240	3800	4040	4026.67	220.303	3.60495	-0.33068	10.934	13.5158	15.396	13.2819	2.24021	1.12326	-2.11352
516	TOPORS	NM_005802	6	139360	180120	175280	164920	22267.5	5.21727	0.00760334	3640	4240	4120	4000	317.49	3.60206	-0.352714	38.2857	42.4811	42.5437	41.1035	2.44048	1.61388	0.210619
517	TP53BP1	NM_005657	9	125160	105000	156840	129000	26132.5	5.11059	-0.468668	3600	3800	3920	3773.33	161.658	3.57673	-0.546159	34.7667	27.6316	40.0102	34.1361	6.21335	1.53321	-0.171502
518	TRAF2	NM_021138	6	50080	59120	65720	58306.7	7851.66	4.76572	-2.00829	2440	2440	2320	2400	69.282	3.38021	-2.04665	20.5246	24.2295	28.3276	24.3606	3.90315	1.38669	-0.865628
519	TRAF3	NM_003300	6	136880	173720	146840	152480	19056.6	5.18321	-0.144454	3200	4280	3840	3773.33	543.078	3.57673	-0.546159	42.775	40.5888	38.2396	40.5345	2.2682	1.60782	0.181938
520	TRAF4	NM_145751	6	215360	265520	232880	237920	25457	5.37643	0.718137	4360	4760	4840	4653.33	257.164	3.66776	0.148972	49.3945	55.7815	48.1157	51.0972	4.10678	1.7084	0.658371
521	TRAF5	NM_001033910	6	113960	139800	123720	125827	13048.2	5.09977	-0.516959	4640	4520	5240	4800	385.746	3.68124	0.251877	24.5603	30.9292	23.6107	26.3667	3.97963	1.42106	-0.702815
522	TRAF6	NM_004620	6	147480	122120	161880	143827	20130.2	5.15784	-0.25773	3480	3920	3920	3773.33	254.034	3.57673	-0.546159	42.3793	31.1531	41.2959	38.2761	6.19247	1.58293	0.0639976
523	TRAF7	NM_206835	6	129440	106760	108000	114733	12751.4	5.05969	-0.695904	6680	7800	7560	7346.67	589.689	3.86609	1.6633	19.3772	13.6872	14.2857	15.7834	3.12673	1.1982	-1.75853
524	TRIAD3	NM_019011	7	192640	159960	136640	163080	28130.1	5.2124	-0.0141497	5400	4160	4360	4640	665.733	3.66652	0.139457	35.6741	38.4519	31.3394	35.1551	3.58452	1.54599	-0.110988
525	TRIM10	NM_006778	6	134000	108600	168160	136920	29887.2	5.13647	-0.353144	2200	2480	2400	2360	144.222	3.37291	-2.10238	60.9091	43.7903	70.0667	58.2554	13.3377	1.76534	0.928098
526	TRIM11	NM_145214	6	45160	57240	50400	50933.3	6057.63	4.707	-2.27042	4240	4640	4040	4306.67	305.505	3.63414	-0.107757	10.6509	12.3362	12.4752	11.8208	1.01551	1.07265	-2.35329
527	TRIM14	NM_033219	9	91760	73400	83120	82760	9185.29	4.91782	-1.32926	1960	2560	2440	2320	317.49	3.36549	-2.15907	46.8163	28.6719	34.0656	36.5179	9.3175	1.56251	-0.0327429
528	TRIM15	NM_052812	6	274080	256720	223960	251587	25451.3	5.40069	0.826427	5400	6280	6600	6093.33	621.396	3.78485	1.04302	50.7556	40.879	33.9333	41.856	8.45356	1.62176	0.247941
529	TRIM17	NM_001024941	6	262880	248200	261200	257427	8034.56	5.41065	0.870918	5600	5560	5320	5493.33	151.438	3.73984	0.699279	46.9429	44.6403	49.0977	46.8936	2.22914	1.67111	0.481752
530	TRIM2	NM_015271	6	119840	92160	79400	97133.3	20673.6	4.98737	-1.01877	3240	2560	2920	2906.67	340.196	3.4634	-1.41149	36.9877	36	27.1918	33.3931	5.3932	1.52366	-0.216777
531	TRIM22	NM_006074	6	225760	189360	190200	201773	20777.3	5.30486	0.398637	8400	8560	11400	9453.33	1687.76	3.97558	2.49935	26.8762	22.1215	16.6842	21.894	5.0998	1.34032	-1.08526
532	TRIM23	NM_033228	6	135040	129840	116320	127067	9663.24	5.10403	-0.497946	3720	3080	4000	3600	471.593	3.5563	-0.702097	36.3011	42.1558	29.08	35.8456	6.54981	1.55444	-0.0709708
533	TRIM25	NM_005082	6	107800	101000	101000	103267	3925.98	5.01396	-0.900055	2800	3080	2520	2800	280	3.44716	-1.53547	38.5	32.7922	40.0794	37.1239	3.83354	1.56965	0.00111374
534	TRIM26	NM_003449	6	210000	203520	216600	210040	6540.09	5.3223	0.476487	3360	3040	3480	3293.33	227.45	3.51764	-0.997339	62.5	66.9474	62.2414	63.8962	2.64551	1.80548	1.11825
535	TRIM28	NM_005762	7	76480	64360	59040	66626.7	8938.22	4.82365	-1.74967	3320	3080	2800	3066.67	260.256	3.48667	-1.2338	23.0361	20.8961	21.0857	21.6727	1.18462	1.33591	-1.10616
536	TRIM3	NM_033278	6	117720	109480	96240	107813	10836.6	5.03267	-0.816517	5640	4360	4360	4786.67	739.008	3.68003	0.242653	20.8723	25.1101	22.0734	22.6853	2.18413	1.35574	-1.01221
537	TRIM31	NM_052816	6	102680	83920	77160	87920	13221.9	4.94409	-1.21199	9360	9000	9240	9200	183.303	3.96379	2.40927	10.9701	9.32444	8.35065	9.54839	1.324	0.97993	-2.79251
538	TRIM32	NM_012210	6	277280	272320	261680	270427	7970.48	5.43205	0.966437	6680	6760	6040	6493.33	394.631	3.81247	1.25386	41.509	40.284	43.3245	41.7058	1.52977	1.6202	0.240549
539	TRIM33	NM_033020	7	235120	263120	237840	245360	15440.6	5.3898	0.777838	5800	5040	5200	5346.67	400.666	3.72808	0.60954	40.5379	52.2063	45.7385	46.1609	5.84567	1.66427	0.449352
540	TRIM34	NM_001003827	6	81240	66080	107840	85053.3	21139.5	4.92969	-1.27626	3560	3360	2960	3293.33	305.505	3.51764	-0.997339	22.8202	19.6667	36.4324	26.3064	8.90999	1.42006	-0.707526
541	TRIM35	NM_015066	6	87640	89080	85680	87466.7	1706.61	4.94184	-1.22201	5000	4320	4760	4693.33	344.867	3.67148	0.177356	17.528	20.6204	18	18.7161	1.66593	1.27222	-1.4079
542	TRIM36	NM_018700	6	248560	216520	237000	234027	16225.6	5.36927	0.686147	4640	3680	4560	4293.33	532.666	3.63279	-0.118039	53.569	58.837	51.9737	54.7932	3.59168	1.73873	0.802046
543	TRIM37	NM_001005207	6	250320	218520	264840	244560	23691.1	5.38839	0.771506	4400	4640	5120	4720	366.606	3.67394	0.196143	56.8909	47.0948	51.7266	51.9041	4.90045	1.7152	0.690603
544	TRIM38	NM_006355	6	101800	77720	124840	101453	23561.9	5.00627	-0.934403	4400	3760	3840	4000	348.712	3.60206	-0.352714	23.1364	20.6702	32.5104	25.439	6.24694	1.4055	-0.776509
545	TRIM39	NM_172016	6	99000	114400	116480	109960	9548.44	5.04123	-0.778292	3680	3360	3640	3560	174.356	3.55145	-0.739149	26.9022	34.0476	32	30.9833	3.67963	1.49113	-0.370878
546	TRIM4	NM_033091	6	144120	140760	116760	133880	14921.2	5.12672	-0.396677	3760	3720	3840	3773.33	61.101	3.57673	-0.546159	38.3298	37.8387	30.4062	35.5249	4.43969	1.55053	-0.0894613
547	TRIM40	NM_138700	6	127760	122120	166920	138933	24400.7	5.14281	-0.324842	3920	4760	4800	4493.33	496.924	3.65257	0.0329464	32.5918	25.6555	34.775	31.0074	4.76175	1.49147	-0.369273
548	TRIM41	NM_201627	6	249120	264120	291720	268320	21608.3	5.42865	0.951274	3480	3760	4200	3813.33	362.951	3.5813	-0.511191	71.5862	70.2447	69.4571	70.4293	1.07648	1.84775	1.31853
549	TRIM42	NM_152616	6	137240	146040	121400	134893	12486.5	5.12999	-0.382057	4160	3640	4160	3986.67	300.222	3.60061	-0.363786	32.9904	40.1209	29.1827	34.098	5.55257	1.53273	-0.173804
550	TRIM43	NM_138800	6	196440	218120	217920	210827	12459.6	5.32393	0.483735	4920	4120	4040	4360	486.621	3.63949	-0.0669428	39.9268	52.9417	53.9406	48.9364	7.81848	1.68963	0.569475
551	TRIM45	NM_025188	6	351360	407360	473000	410573	60883.6	5.61339	1.77601	6040	6840	6920	6600	486.621	3.81954	1.30789	58.1722	59.5556	68.3526	62.0268	5.52181	1.79258	1.05715
552	TRIM46	NM_025058	6	100160	137720	154360	130747	27764.7	5.11643	-0.442593	5280	4200	5440	4973.33	674.487	3.69665	0.369513	18.9697	32.7905	28.375	26.7117	7.05892	1.4267	-0.676072
553	TRIM47	NM_033452	6	116880	95520	113600	108667	11502.9	5.0361	-0.801232	3480	3880	3240	3533.33	323.316	3.54818	-0.764082	33.5862	24.6186	35.0617	31.0888	5.65178	1.4926	-0.36388
554	TRIM48	NM_024114	6	104760	123920	91360	106680	16364.7	5.02808	-0.837006	3640	3840	4520	4000	461.303	3.60206	-0.352714	28.7802	32.2708	20.2124	27.0878	6.20481	1.43277	-0.647307
555	TRIM5	NM_033092	6	228120	201120	176600	201947	25769.9	5.30524	0.400302	4600	3640	4040	4093.33	482.217	3.61208	-0.276228	49.5913	55.2527	43.7129	49.519	5.77028	1.69477	0.593823
556	TRIM50A	NM_178125	6	759080	769760	782440	770427	11694.3	5.88673	2.99629	5680	6320	6960	6320	640	3.80072	1.16414	133.641	121.797	112.42	122.619	10.6345	2.08856	2.45926
557	TRIM50B	NM_198924	1	155880	115280	112640	127933	24238.5	5.10698	-0.484767	2760	3160	3720	3213.33	482.217	3.50696	-1.07889	56.4783	36.481	30.2796	41.0796	13.6914	1.61363	0.209423
558	TRIM50C	NM_198853	6	91440	99920	111720	101027	10185.2	5.00444	-0.942574	2400	2720	2480	2533.33	166.533	3.40369	-1.86736	38.1	36.7353	45.0484	39.9612	4.45814	1.60164	0.152636
559	TRIM52	NM_032765	6	126200	116000	144800	129000	14602.7	5.11059	-0.468668	3320	3000	2960	3093.33	197.315	3.49043	-1.20509	38.012	38.6667	48.9189	41.8659	6.11688	1.62186	0.248428
560	TRIM54	NM_187841	6	139280	154320	131000	141533	11822.2	5.15086	-0.288894	3720	3920	3680	3773.33	128.582	3.57673	-0.546159	37.4409	39.3673	35.5978	37.4687	1.88491	1.57367	0.0201348
561	TRIM55	NM_184087	6	141000	158360	182880	160747	21041.8	5.20614	-0.0420908	3960	4000	5000	4320	589.237	3.63548	-0.0975059	35.6061	39.59	36.576	37.2574	2.07753	1.57121	0.00849855
562	TRIM56	NM_030961	6	66880	65920	67960	66920	1020.59	4.82556	-1.74116	7840	7800	7560	7733.33	151.438	3.88837	1.83339	8.53061	8.45128	8.98942	8.6571	0.290513	0.937373	-2.99411
563	TRIM58	NM_015431	1	715600	578480	596000	630027	74624.6	5.79936	2.60623	7200	7600	7400	7400	200	3.86923	1.68729	99.3889	76.1158	80.5405	85.3484	12.359	1.9312	1.7138
564	TRIM59	NM_173084	1	197960	175280	172480	181907	13972.9	5.25985	0.197674	5600	5520	5560	5560	40	3.74507	0.739281	35.35	31.7536	31.0216	32.7084	2.31679	1.51466	-0.259402
565	TRIM6	NM_058166	6	62680	66440	49160	59426.7	9087.78	4.77398	-1.9714	3080	2680	2560	2773.33	272.274	3.443	-1.56721	20.3506	24.791	19.2031	21.4483	2.95124	1.33139	-1.12757
566	TRIM60	NM_152620	6	183200	166400	162400	170667	11036.9	5.23215	0.0740121	4440	3760	3480	3893.33	493.694	3.59032	-0.442343	41.2613	44.2553	46.6667	44.0611	2.70793	1.64406	0.35357
567	TRIM61	NM_001012414	1	302880	211200	227440	247173	48922	5.393	0.792114	5600	6440	6200	6080	432.666	3.7839	1.03576	54.0857	32.795	36.6839	41.1882	11.3376	1.61477	0.214854
568	TRIM65	NM_173547	6	161080	193960	144240	166427	25287.5	5.22122	0.0252356	2400	2840	2440	2560	243.311	3.40824	-1.83263	67.1167	68.2958	59.1148	64.8424	4.9952	1.81186	1.14849
569	TRIM67	NM_001004342	6	157000	173760	175600	168787	10248.9	5.22734	0.0525361	4040	4480	3720	4080	381.576	3.61066	-0.287047	38.8614	38.7857	47.2043	41.6171	4.83878	1.61927	0.236168
570	TRIM7	NM_203294	6	102840	106000	104200	104347	1585.1	5.01848	-0.879884	6000	4480	4680	5053.33	825.914	3.70358	0.42243	17.14	23.6607	22.265	21.0219	3.43349	1.32267	-1.16888
571	TRIM8	NM_030912	6	139240	203040	154200	165493	33365.6	5.21878	0.0143319	2720	2080	2560	2453.33	333.067	3.38976	-1.97376	51.1912	97.6154	60.2344	69.6803	24.6114	1.84311	1.29653
572	TRIM9	NM_052978	7	116880	97320	89800	101333	13979	5.00575	-0.936698	3880	3520	3400	3600	249.8	3.5563	-0.702097	30.1237	27.6477	26.4118	28.0611	1.89018	1.4481	-0.574685
573	TRIP	NM_005879	7	177440	125040	167960	156813	27921.8	5.19538	-0.0901225	4000	3520	3160	3560	421.426	3.55145	-0.739149	44.36	35.5227	53.1519	44.3449	8.8146	1.64684	0.366778
574	TRIP12	NM_004238	4	316480	312640	348400	325840	19631.6	5.513	1.32785	11720	10600	8880	10400	1430.52	4.01703	2.81583	27.0034	29.4943	39.2342	31.9107	6.46353	1.50394	-0.310201
575	TTC3	NM_001001894	7	133320	116480	117880	122560	9344.69	5.08835	-0.56796	3440	3200	3040	3226.67	201.329	3.50875	-1.06515	38.7558	36.4	38.7763	37.9774	1.36609	1.57952	0.0478785
576	TULP4	NM_001007466	2	239520	316600	327160	294427	47842.8	5.46898	1.13129	7640	8680	6960	7760	866.256	3.88986	1.84481	31.3508	36.4747	47.0057	38.2771	7.9816	1.58294	0.0640495
577	TZFP	NM_014383	9	63920	60640	77480	67346.7	8927.65	4.82832	-1.72883	4440	4760	4760	4653.33	184.752	3.66776	0.148972	14.3964	12.7395	16.2773	14.4711	1.77009	1.1605	-1.93712
578	UBCE7IP5	NM_199415	7	109840	98240	95360	101147	7665.12	5.00495	-0.940273	6240	6080	5440	5920	423.32	3.77232	0.947325	17.6026	16.1579	17.5294	17.0966	0.813785	1.23291	-1.5941
579	UBE2D1	NM_003338	8	137240	128080	119360	128227	8940.9	5.10798	-0.480326	3040	3600	3480	3373.33	294.845	3.52806	-0.91775	45.1447	35.5778	34.2989	38.3405	5.92728	1.58366	0.067454
580	UBE3A	NM_130838	4	213440	223760	177680	204960	24182.1	5.31167	0.429018	5640	6280	6840	6253.33	600.444	3.79611	1.12897	37.844	35.6306	25.9766	33.1504	6.31047	1.52049	-0.231787
581	UBE3B	NM_183415	4	183760	140720	158000	160827	21658.8	5.20636	-0.0411261	4200	3800	4280	4093.33	257.164	3.61208	-0.276228	43.7524	37.0316	36.9159	39.2333	3.91408	1.59365	0.114813
582	UBE3C	NM_014671	4	225040	160240	167920	184400	35404.1	5.26576	0.224068	5080	3960	4440	4493.33	561.902	3.65257	0.0329464	44.2992	40.4646	37.8198	40.8612	3.25785	1.61131	0.198457
583	UBE4A	NM_004788	7	131000	121720	86040	112920	23736.7	5.05277	-0.726791	4360	4120	4160	4213.33	128.582	3.62463	-0.180412	30.0459	29.5437	20.6827	26.7574	5.26686	1.42744	-0.672555
584	UBE4B	NM_006048	7	154720	121560	110800	129027	22892.2	5.11068	-0.468268	5520	4760	4200	4826.67	662.52	3.68365	0.270249	28.029	25.5378	26.381	26.6493	1.26707	1.42569	-0.680889
585	UBQLN2	NM_013444	8	280480	280240	227640	262787	30438.1	5.4196	0.910873	5000	5480	4800	5093.33	349.476	3.707	0.448575	56.096	51.1387	47.425	51.5532	4.35034	1.71226	0.676649
586	UBR1	NM_174916	7	85240	103800	72760	87266.7	15618.9	4.94085	-1.22645	2920	3000	2600	2840	211.66	3.45332	-1.48844	29.1918	34.6	27.9846	30.5921	3.52301	1.48561	-0.397015
587	UBR2	NM_015255	7	330600	313040	354600	332747	20863	5.52211	1.36851	5080	3920	4000	4333.33	647.868	3.63682	-0.0872869	65.0787	79.8571	88.65	77.862	11.9116	1.89133	1.52493
588	UHRF1	NM_013282	7	258000	207400	223920	229773	25802.8	5.3613	0.650585	5640	5880	5680	5733.33	128.582	3.75841	0.841081	45.7447	35.2721	39.4225	40.1464	5.27368	1.60365	0.162149
589	UHRF2	NM_152896	7	134200	161600	131040	142280	16806	5.15314	-0.278692	5240	4600	4640	4826.67	358.515	3.68365	0.270249	25.6107	35.1304	28.2414	29.6608	4.91605	1.47218	-0.460618
590	UNQ23495	SeqProvided	9	274480	293760	305720	291320	15762.3	5.46437	1.11073	3720	3480	3640	3613.33	122.202	3.55791	-0.689838	73.7849	84.4138	83.989	80.7293	6.01769	1.90703	1.59933
591	UNQ36404	SeqProvided	9	131880	210440	176160	172827	39385.9	5.23761	0.0983965	3160	3440	3720	3440	280	3.53656	-0.852854	41.7342	61.1744	47.3548	50.0878	10.0041	1.69973	0.617321
592	UNQ36405	SeqProvided	9	145960	148040	164120	152707	9938.8	5.18386	-0.141574	2760	2920	2800	2826.67	83.2666	3.45127	-1.50404	52.8841	50.6986	58.6143	54.0657	4.08797	1.73292	0.774545
593	UTRN	NM_007124	9	31480	38040	32800	34106.7	3469.72	4.53284	-3.04794	2840	2520	3000	2786.67	244.404	3.44509	-1.5513	11.0845	15.0952	10.9333	12.371	2.36045	1.09241	-2.25969
594	VHL	NM_198156	8	178920	231680	169640	193413	33463.2	5.28649	0.316594	2720	2800	2680	2733.33	61.101	3.43669	-1.61538	65.7794	82.7429	63.2985	70.6069	10.583	1.84885	1.32371
595	VPS11	NM_021729	7	79040	90840	87640	85840	6102.46	4.93369	-1.25841	5000	4800	3680	4493.33	711.43	3.65257	0.0329464	15.808	18.925	23.8152	19.5161	4.0362	1.29039	-1.32179
596	VPS18	NM_020857	1	449040	431320	374000	418120	39222.8	5.6213	1.81132	4880	5240	4240	4786.67	506.491	3.68003	0.242653	92.0164	82.313	88.2075	87.5123	4.88893	1.94207	1.76532
597	VPS41	NM_080631	7	111520	155440	115840	127600	24206.7	5.10585	-0.489825	2800	2800	2640	2746.67	92.376	3.43881	-1.59925	39.8286	55.5143	43.8788	46.4072	8.1428	1.66659	0.4603
598	WDR24	NM_032259	1	324520	261760	259840	282040	36801.3	5.45031	1.04796	5480	5360	5320	5386.67	83.2666	3.73132	0.634256	59.219	48.8358	48.8421	52.299	5.99291	1.71849	0.706196
599	WDR59	NM_030581	1	279640	295600	172440	249227	66976.3	5.39659	0.808154	5160	5680	5640	5493.33	289.367	3.73984	0.699279	54.1938	52.0423	30.5745	45.6035	13.0599	1.659	0.424358
600	WHSC1	NM_007331	7	213640	258760	162280	211560	48273.6	5.32543	0.490467	5080	5080	4520	4893.33	323.316	3.6896	0.315737	42.0551	50.937	35.9027	42.9649	7.55836	1.63311	0.30174
601	WSB1	NM_134265	8	164120	155480	117440	145680	24835.2	5.1634	-0.232906	4360	3840	3760	3986.67	325.781	3.60061	-0.363786	37.6422	40.4896	31.234	36.4553	4.74055	1.56176	-0.0362754
602	WSB2	NM_018639	8	139720	112840	132800	128453	13957.2	5.10875	-0.476902	3440	3320	3160	3306.67	140.475	3.51939	-0.983941	40.6163	33.988	42.0253	38.8765	4.29184	1.58969	0.0960195
603	WWP1	NM_007013	4	201240	220480	198600	206773	11943.5	5.31549	0.446096	4120	4240	3280	3880	523.068	3.58883	-0.453719	48.8447	52	60.5488	53.7978	6.05563	1.73076	0.764328
604	WWP2	NM_199424	4	129760	154840	157320	147307	15246.4	5.16822	-0.211377	4360	4680	4480	4506.67	161.658	3.65386	0.0427718	29.7615	33.0855	35.1161	32.6543	2.70321	1.51394	-0.262805
605	ZA20D1	NM_020205	1	366120	299720	282240	316027	44253.7	5.49972	1.26856	5640	5280	6080	5666.67	400.666	3.75333	0.802296	64.9149	56.7652	46.4211	56.0337	9.26859	1.74845	0.848103
606	ZBTB1	NM_014950	3	155520	193040	188480	179013	20473.2	5.25289	0.166588	4280	4880	4200	4453.33	371.663	3.64869	0.00329432	36.3364	39.5574	44.8762	40.2567	4.3126	1.60484	0.16779
607	ZBTB10	NM_023929	9	52560	57160	96000	68573.3	23863.3	4.83616	-1.69384	2760	2360	2880	2666.67	272.274	3.42597	-1.69727	19.0435	24.2203	33.3333	25.5324	7.23471	1.40709	-0.76897
608	ZBTB11	NM_014415	3	143040	193040	165520	167200	25042.3	5.22324	0.034224	4240	4360	3880	4160	249.8	3.61909	-0.222656	33.7358	44.2752	42.6598	40.2236	5.67634	1.60448	0.166101
609	ZBTB12	NM_181842	3	176520	208920	262120	215853	43219.1	5.33416	0.529419	3000	2720	2560	2760	222.711	3.44091	-1.58319	58.84	76.8088	102.391	79.3465	21.8859	1.89953	1.56379
610	ZBTB16	NM_001018011	9	128280	130000	118520	125600	6191.48	5.09899	-0.520455	4680	4760	4440	4626.67	166.533	3.66527	0.129914	27.4103	27.3109	26.6937	27.1383	0.388223	1.43358	-0.643477
611	ZBTB2	NM_020861	3	175320	133680	154320	154440	20820.3	5.18876	-0.119691	5160	6040	5640	5613.33	440.606	3.74922	0.770938	33.9767	22.1325	27.3617	27.8236	5.93564	1.44441	-0.592167
612	ZBTB24	NM_014797	3	184360	243560	286920	238280	51483.5	5.37709	0.721068	3120	3920	3360	3466.67	410.528	3.53991	-0.827247	59.0897	62.1327	85.3929	68.8718	14.3884	1.83804	1.27252
613	ZBTB26	NM_020924	3	203080	241200	206680	216987	21046.5	5.33643	0.539573	5720	5600	5120	5480	317.49	3.73878	0.691221	35.5035	43.0714	40.3672	39.6474	3.83497	1.59821	0.136414
614	ZBTB3	NM_024784	3	129160	151720	184880	155253	28027.5	5.19104	-0.109507	6680	7520	6640	6946.67	496.924	3.84178	1.47765	19.3353	20.1755	27.8434	22.4514	4.68844	1.35124	-1.03353
615	ZBTB33	NM_006777	9	162360	159040	162920	161440	2097.24	5.20801	-0.0337462	4000	4120	5480	4533.33	822.03	3.65642	0.0623357	40.59	38.6019	29.7299	36.3073	5.78225	1.55999	-0.044644
616	ZBTB34	XM_937669	3	334000	342680	351680	342787	8840.48	5.53502	1.42615	5840	6440	6520	6266.67	371.663	3.79704	1.13604	57.1918	53.2112	53.9387	54.7805	2.11964	1.73863	0.80157
617	ZBTB39	NM_014830	3	137400	148360	149400	145053	6648.35	5.16153	-0.241264	6240	6520	5560	6106.67	493.694	3.7858	1.05027	22.0192	22.7546	26.8705	23.8814	2.61458	1.37806	-0.906494
618	ZBTB4	NM_020899	3	998200	967400	1043160	1002920	38099.9	6.00127	3.50761	8200	7880	8480	8186.67	300.222	3.91311	2.0223	121.732	122.766	123.014	122.504	0.680292	2.08815	2.45733
619	ZBTB5	NM_014872	3	331040	302520	372800	335453	35347.2	5.52563	1.38422	5040	5440	6720	5733.33	877.572	3.75841	0.841081	65.6825	55.6103	55.4762	58.923	5.85431	1.77028	0.951543
620	ZBTB7	NM_015898	9	133040	149280	148440	143587	9143.33	5.15711	-0.260968	4320	4920	4840	4693.33	325.781	3.67148	0.177356	30.7963	30.3415	30.6694	30.6024	0.234708	1.48576	-0.396325
621	ZBTB8	NM_144621	3	87440	86960	79360	84586.7	4532.78	4.9273	-1.28693	3880	3560	2880	3440	510.686	3.53656	-0.852854	22.5361	24.427	27.5556	24.8395	2.53504	1.39514	-0.82557
622	ZBTB9	NM_152735	3	101760	125760	146960	124827	22614.4	5.09631	-0.53243	3320	4240	3720	3760	461.303	3.57519	-0.557897	30.6506	29.6604	39.5054	33.2721	5.42082	1.52208	-0.224246
623	ZC3HDC5	XM_036115	7	278440	243960	270120	264173	17992.8	5.42189	0.921077	2400	2760	2040	2400	360	3.38021	-2.04665	116.017	88.3913	132.412	112.273	22.2477	2.05028	2.27791
624	ZFP161	NM_003409	9	98000	80880	130560	103147	25236.7	5.01346	-0.90231	3200	3800	3720	3573.33	325.781	3.55307	-0.726752	30.625	21.2842	35.0968	29.002	7.04786	1.46243	-0.506831
625	ZFP67	NM_015872	9	202040	154600	128440	161693	37309.2	5.20869	-0.0307061	3320	2800	3320	3146.67	300.222	3.49785	-1.14841	60.8554	55.2143	38.6867	51.5855	11.5212	1.71253	0.677936
626	ZFPL1	NM_006782	7	157000	142160	156440	151867	8410.88	5.18146	-0.152268	2760	3000	2560	2773.33	220.303	3.443	-1.56721	56.8841	47.3867	61.1094	55.1267	7.02812	1.74136	0.81453
627	ZFYVE19	NM_032850	7	116440	111520	86280	104747	16180.7	5.02014	-0.872466	6720	6440	5200	6120	808.95	3.78675	1.0575	17.3274	17.3168	16.5923	17.0788	0.421365	1.23246	-1.59624
628	ZMYND11	NM_212479	7	290200	305360	310040	301867	10371.1	5.47982	1.17968	4760	5760	4760	5093.33	577.35	3.707	0.448575	60.9664	53.0139	65.1345	59.7049	6.15796	1.77601	0.978664
629	ZNF131	NM_003432	3	132040	111720	130080	124613	11208.9	5.09556	-0.535746	3920	3560	4360	3946.67	400.666	3.59623	-0.397226	33.6837	31.382	29.8349	31.6335	1.93669	1.50015	-0.328147
630	ZNF151	NM_003443	9	167520	241320	257200	222013	47855.9	5.34638	0.583975	4520	5240	5720	5160	603.987	3.71265	0.491698	37.0619	46.0534	44.965	42.6935	4.90731	1.63036	0.2887
631	ZNF179	NM_007148	7	73640	76720	104480	84946.7	16986.3	4.92915	-1.27869	4720	4280	4000	4333.33	362.951	3.63682	-0.0872869	15.6017	17.9252	26.12	19.8823	5.52551	1.29847	-1.28354
632	ZNF183	NM_006978	7	268920	220520	254960	248133	24911.7	5.39469	0.79963	6600	5000	5240	5613.33	862.863	3.74922	0.770938	40.7455	44.104	48.6565	44.502	3.9705	1.64838	0.374054
633	ZNF183L1	NM_178861	7	125720	124760	131560	127347	3680.29	5.10499	-0.493678	2840	3200	3480	3173.33	320.832	3.50152	-1.12042	44.2676	38.9875	37.8046	40.3532	3.44115	1.60588	0.172719
634	ZNF216	NM_006007	1	79160	67760	59440	68786.7	9900.01	4.8375	-1.68781	4720	5200	5000	4973.33	241.109	3.69665	0.369513	16.7712	13.0308	11.888	13.8967	2.55415	1.14291	-2.02044
635	ZNF238	NM_205768	9	229600	243000	243600	238733	7915.39	5.37791	0.724753	4840	5720	5560	5373.33	468.757	3.73024	0.626038	47.438	42.4825	43.8129	44.5778	2.56477	1.64912	0.377558
636	ZNF278	NM_032051	9	144320	147040	166680	152680	12200.4	5.18378	-0.141913	3720	3680	4080	3826.67	220.303	3.58282	-0.499617	38.7957	39.9565	40.8529	39.8684	1.03145	1.60063	0.147851
637	ZNF288	NM_015642	3	208240	189640	226720	208200	18540	5.31848	0.459427	4440	5400	4200	4680	634.98	3.67025	0.167921	46.9009	35.1185	53.981	45.3335	9.52841	1.65642	0.412139
638	ZNF294	NM_015565	7	240120	217160	177840	211707	31496.1	5.32573	0.491811	6560	6080	5160	5933.33	711.43	3.7733	0.954786	36.6037	35.7171	34.4651	35.5953	1.07446	1.55139	-0.0853896
639	ZNF295	NM_020727	3	362360	371920	403080	379120	21293.4	5.57878	1.62148	11560	12280	10720	11520	780.769	4.06145	3.15499	31.346	30.2866	37.6007	33.0778	3.95264	1.51954	-0.236297
640	ZNF297	NM_005453	3	185880	181480	163680	177013	11754.7	5.24801	0.144804	4080	4240	3920	4080	160	3.61066	-0.287047	45.5588	42.8019	41.7551	43.3719	1.96489	1.63721	0.321137
641	ZNF297B	NM_014007	3	131800	123400	147280	134160	12113.7	5.12762	-0.392626	3000	3160	3680	3280	355.528	3.51587	-1.01079	43.9333	39.0506	40.0217	41.0019	2.58471	1.6128	0.205527
642	ZNF313	NM_018683	7	243240	206960	174680	208293	34299.4	5.31868	0.460296	4360	3360	3680	3800	510.686	3.57978	-0.522806	55.789	61.5952	47.4674	54.9505	7.10115	1.73997	0.807945
643	ZNF336	NM_022482	3	143160	171080	206840	173693	31920.3	5.23978	0.108095	3680	5040	4720	4480	711.056	3.65128	0.0230918	38.9022	33.9444	43.822	38.8896	4.93881	1.58983	0.0967092
644	ZNF364	NM_014455	7	108240	84720	82720	91893.3	14191.9	4.96328	-1.12629	2640	2240	1880	2253.33	380.175	3.35283	-2.25575	41	37.8214	44	40.9405	3.08972	1.61215	0.202443
645	ZNF46	NM_006977	9	111640	108960	121040	113880	6343.88	5.05645	-0.710378	3880	4120	3360	3786.67	388.501	3.57826	-0.534462	28.7732	26.4466	36.0238	30.4145	4.99512	1.48308	-0.408993
646	ZNF482	NM_006626	9	110160	141120	151360	134213	21450.8	5.1278	-0.391855	4080	4080	4240	4133.33	92.376	3.6163	-0.243981	27	34.5882	35.6981	32.4288	4.7341	1.51093	-0.277065
647	ZNF499	NM_032792	3	270680	281880	335720	296093	34771.6	5.47143	1.14224	5360	6400	6360	6040	589.237	3.78104	1.01387	50.5	44.0438	52.7862	49.11	4.53394	1.69117	0.57676
648	ZNF509	NM_145291	3	219720	223360	217200	220093	3096.92	5.34261	0.567135	5280	6160	6360	5933.33	574.572	3.7733	0.954786	41.6136	36.2597	34.1509	37.3414	3.84714	1.57219	0.0131365
649	ZNF598	NM_178167	7	207720	185440	227960	207040	21268.2	5.31605	0.448595	4360	4520	4000	4293.33	266.333	3.63279	-0.118039	47.6422	41.0265	56.99	48.5529	8.0206	1.68622	0.55329
650	ZNF650	NM_172070	7	109160	118520	98240	108640	10150	5.03599	-0.801708	3480	3120	2760	3120	360	3.49415	-1.17663	31.3678	37.9872	35.5942	34.9831	3.35173	1.54386	-0.121083
651	ZNRF1	NM_032268	7	262720	320880	255920	279840	35703.9	5.44691	1.03278	4200	4440	3440	4026.67	522.047	3.60495	-0.33068	62.5524	72.2703	74.3953	69.7393	6.31413	1.84348	1.29827
652	ZNRF2	NM_147128	7	132440	157400	118320	136053	19789	5.13371	-0.365455	5520	4880	4160	4853.33	680.392	3.68604	0.288519	23.9928	32.2541	28.4423	28.2297	4.13477	1.45071	-0.562357
653	ZNRF4	NM_181710	7	58600	42760	52520	51293.3	7990.93	4.71006	-2.25676	1760	1920	1680	1786.67	122.202	3.25204	-3.02528	33.2955	22.2708	31.2619	28.9427	5.86681	1.46154	-0.51104
654	ZSWIM2	NM_182521	7	203240	180600	178320	187387	13776.6	5.27274	0.255219	7240	6880	6840	6986.67	220.303	3.84427	1.49669	28.0718	26.25	26.0702	26.7973	1.1074	1.42809	-0.669489
655	CTNNB1						9690.37		3.98634	-5.4877				4493.56		3.65259	0.0331146				2.15603		0.333655	-5.85403
656	LRP6						42459.3		4.62797	-2.62324				3979.91		3.59987	-0.369407				10.664		1.02792	-2.56516
657	APC						637609		5.80455	2.62942				3417.92		3.53376	-0.874207				186.452		2.27057	3.32147
658	non-silencing						201290		5.30382	0.39399				4468.03		3.65012	0.0142229				45.0311		1.65351	0.398372
659	wnt						188484		5.27527	0.266537				4703.68		3.67244	0.184655				40.0769		1.60289	0.158582
660	wnt						191092		5.28124	0.293182				4900.26		3.69022	0.320426				38.9947		1.59101	0.102263
661	no wnt						7851.11		3.89493	-5.89578				6303.96		3.79961	1.15571				1.24458		0.0950241	-6.98447
662	no wnt						5617.04		3.74951	-6.545				6284.56		3.79827	1.14549				0.893089		-0.0491052	-7.66724
	empty		.	781560	756920	774480	770987	12686	5.88705	2.9977	5360	5840	5680	5626.67	244.404	3.75025	0.778805	145.813	129.61	136.352	137.258	8.13985	2.13754	2.69129
	empty		8	157240	154040	209960	173747	31402.5	5.23992	0.10869	4120	4240	4160	4173.33	61.101	3.62048	-0.212044	38.165	36.3302	50.4712	41.6555	7.68954	1.61967	0.238062
	empty		8	184840	162400	162400	169880	12955.7	5.23014	0.0650546	3880	4880	3720	4160	628.649	3.61909	-0.222656	47.6392	33.2787	43.6559	41.5246	7.41369	1.61831	0.231588
	empty		.	276880	211000	188320	225400	46002.6	5.35295	0.613327	6160	5240	5000	5466.67	612.318	3.73772	0.683143	44.9481	40.2672	37.664	40.9597	3.69108	1.61236	0.203411
	empty		8	165520	158480	182560	168853	12381.2	5.22751	0.0533017	3720	5080	3880	4226.67	743.326	3.626	-0.169935	44.4946	31.1969	47.0515	40.9143	8.51215	1.61188	0.201129
	empty		8	176800	206640	131600	171680	37781.1	5.23472	0.0854899	3960	4440	4200	4200	240	3.62325	-0.190923	44.6465	46.5405	31.3333	40.8401	8.2874	1.61109	0.197393
	empty		8	151480	186600	167600	168560	17579.7	5.22675	0.0499306	4040	4360	4160	4186.67	161.658	3.62187	-0.201466	37.495	42.7982	40.2885	40.1939	2.65282	1.60416	0.164579
	empty		8	162600	178160	183120	174627	10706.6	5.24211	0.118485	4240	4680	4240	4386.67	254.034	3.64213	-0.0467228	38.3491	38.0684	43.1887	39.8687	2.87861	1.60063	0.147867
	empty		8	165480	225360	144840	178560	41823.2	5.25178	0.161671	4880	4520	4200	4533.33	340.196	3.65642	0.0623357	33.9098	49.8584	34.4857	39.418	9.04625	1.59569	0.124476
	empty		8	172360	195640	152360	173453	21660.7	5.23918	0.105414	4440	4880	4520	4613.33	234.379	3.66401	0.120344	38.8198	40.0902	33.708	37.5393	3.3783	1.57449	0.0240098
	empty		8	151640	173520	112640	145933	30838.6	5.16415	-0.229537	3920	4160	3760	3946.67	201.329	3.59623	-0.397226	38.6837	41.7115	29.9574	36.7842	6.10292	1.56566	-0.017795
	empty		8	129760	185040	122560	145787	34184.5	5.16372	-0.231487	4200	4040	4000	4080	105.83	3.61066	-0.287047	30.8952	45.802	30.64	35.7791	8.68103	1.55363	-0.0747949
	empty		8	132240	169200	121880	141107	24874.9	5.14955	-0.294748	3680	4400	3800	3960	385.746	3.5977	-0.386042	35.9348	38.4545	32.0737	35.4877	3.21384	1.55008	-0.0916194
	empty		.	134720	166320	166160	155733	18198.3	5.19238	-0.103522	4360	4640	4240	4413.33	205.264	3.64477	-0.0266253	30.8991	35.8448	39.1887	35.3109	4.17051	1.54791	-0.101895
	empty		8	172880	132640	148760	151427	20252.1	5.1802	-0.157894	4840	4000	4080	4306.67	463.609	3.63414	-0.107757	35.719	33.16	36.4608	35.1133	1.73176	1.54547	-0.11344
	empty		8	153160	140160	127680	140333	12740.9	5.14716	-0.305403	3600	4040	4560	4066.67	480.555	3.60924	-0.297902	42.5444	34.6931	28	35.0792	7.27991	1.54505	-0.115439
	empty		.	127160	155160	159320	147213	17490.8	5.16795	-0.212605	4040	4440	4160	4213.33	205.264	3.62463	-0.180412	31.4752	34.9459	38.2981	34.9064	3.41159	1.54291	-0.125595
	empty		8	142800	162880	129640	145107	16739.6	5.16169	-0.240551	3600	4920	4200	4240	660.908	3.62737	-0.15949	39.6667	33.1057	30.8667	34.5463	4.57347	1.5384	-0.146928
	empty		.	148600	154960	133360	145640	11100.1	5.16328	-0.233438	4080	4200	4400	4226.67	161.658	3.626	-0.169935	36.4216	36.8952	30.3091	34.542	3.67342	1.53835	-0.147189
	empty		8	126920	166640	138000	143853	20496.7	5.15792	-0.25737	4280	4120	4200	4200	80	3.62325	-0.190923	29.6542	40.4466	32.8571	34.3193	5.54278	1.53554	-0.160493
	empty		8	188560	137880	104280	143573	42427.5	5.15707	-0.261148	4000	4360	4400	4253.33	220.303	3.62873	-0.149079	47.14	31.6239	23.7	34.1546	11.9232	1.53345	-0.17039
	empty		8	150720	164520	107520	140920	29736.8	5.14897	-0.297314	4560	3840	4160	4186.67	360.74	3.62187	-0.201466	33.0526	42.8438	25.8462	33.9142	8.53149	1.53038	-0.184924
	empty		8	125120	164960	129840	139973	21767.4	5.14605	-0.310383	3720	4280	4400	4133.33	362.951	3.6163	-0.243981	33.6344	38.5421	29.5091	33.8952	4.52213	1.53014	-0.186076
	empty		.	113080	152640	150680	138800	22295.7	5.14239	-0.326704	3880	4480	3960	4106.67	325.781	3.61349	-0.265444	29.1443	34.0714	38.0505	33.7554	4.46149	1.52834	-0.194577
	empty		.	149520	128920	164280	147573	17760.2	5.16901	-0.20787	4560	4120	4480	4386.67	234.379	3.64213	-0.0467228	32.7895	31.2913	36.6696	33.5835	2.77571	1.52613	-0.205085
	empty		.	122080	132720	145800	133533	11880.9	5.12559	-0.401703	4080	4080	3840	4000	138.564	3.60206	-0.352714	29.9216	32.5294	37.9688	33.4732	4.10578	1.5247	-0.211848
	empty		8	130600	152960	129080	137547	13370	5.13845	-0.34429	4280	4280	3840	4133.33	254.034	3.6163	-0.243981	30.514	35.7383	33.6146	33.289	2.62733	1.5223	-0.223205
	empty		.	151000	116520	89200	118907	30969.1	5.07521	-0.626632	3960	3480	3240	3560	366.606	3.55145	-0.739149	38.1313	33.4828	27.5309	33.0483	5.31356	1.51915	-0.238132
	empty		.	141000	135240	156120	144120	10784	5.15872	-0.25378	4320	4520	4280	4373.33	128.582	3.64081	-0.0568174	32.6389	29.9204	36.4766	33.012	3.29402	1.51867	-0.240396
	empty		8	155040	120600	121000	132213	19769.5	5.12128	-0.420965	3760	3840	4600	4066.67	463.609	3.60924	-0.297902	41.234	31.4062	26.3043	32.9815	7.58849	1.51827	-0.242292
	empty		8	122760	152680	123800	133080	16982.1	5.12411	-0.408297	4080	3880	4280	4080	200	3.61066	-0.287047	30.0882	39.3505	28.9252	32.788	5.71298	1.51571	-0.254401
	empty		8	152680	148800	138200	146560	7495.39	5.16602	-0.221229	4560	4560	4360	4493.33	115.47	3.65257	0.0329464	33.4825	32.6316	31.6972	32.6038	0.892929	1.51327	-0.265994
	empty		.	140560	146040	134520	140373	5762.27	5.14728	-0.30485	4320	3840	5040	4400	603.987	3.64345	-0.0366588	32.537	38.0312	26.6905	32.4196	5.6713	1.51081	-0.277648
	empty		8	145600	119040	133440	132693	13295.7	5.12285	-0.413938	4160	4000	4120	4093.33	83.2666	3.61208	-0.276228	35	29.76	32.3883	32.3828	2.62	1.51031	-0.279985
	empty		.	120960	150200	172000	147720	25610.2	5.16944	-0.205944	3960	4640	5040	4546.67	546.016	3.65769	0.0720746	30.5455	32.3707	34.127	32.3477	1.79088	1.50984	-0.282215
	empty		.	124320	153400	134160	137293	14791	5.13765	-0.347865	3640	5000	4480	4373.33	686.246	3.64081	-0.0568174	34.1538	30.68	29.9464	31.5934	2.24752	1.4996	-0.330756
	empty		.	110360	176040	139960	142120	32893.2	5.15266	-0.280874	4880	4400	4600	4626.67	241.109	3.66527	0.129914	22.6148	40.0091	30.4261	31.0166	8.71219	1.49159	-0.368662
	empty		.	133880	156240	141080	143733	11413.7	5.15756	-0.258988	4200	5200	4600	4666.67	503.322	3.66901	0.15846	31.8762	30.0462	30.6696	30.864	0.930378	1.48945	-0.378814
	empty		8	151440	140600	114000	135347	19264.9	5.13145	-0.375552	4600	4720	3840	4386.67	477.214	3.64213	-0.0467228	32.9217	29.7881	29.6875	30.7991	1.83893	1.48854	-0.383141
	empty		8	150880	98320	121040	123413	26360.3	5.09136	-0.554507	4280	3680	4080	4013.33	305.505	3.60351	-0.341679	35.2523	26.7174	29.6667	30.5455	4.33481	1.48495	-0.400156
	empty		8	130520	141160	117360	129680	11922.2	5.11287	-0.458475	4080	4840	3880	4266.67	506.491	3.63009	-0.1387	31.9902	29.1653	30.2474	30.4676	1.42527	1.48384	-0.405404
	empty		.	120800	138920	157000	138907	18100	5.14272	-0.325214	4560	4920	4360	4613.33	283.784	3.66401	0.120344	26.4912	28.2358	36.0092	30.2454	5.06722	1.48066	-0.420466
	empty		.	121880	169640	143400	144973	23918.8	5.16129	-0.242334	4400	5360	4800	4853.33	482.217	3.68604	0.288519	27.7	31.6493	29.875	29.7414	1.97801	1.47336	-0.455036
	empty		.	109080	111600	164560	128413	31329.3	5.10861	-0.477506	4280	3960	4720	4320	381.576	3.63548	-0.0975059	25.486	28.1818	34.8644	29.5107	4.82838	1.46998	-0.471055
	empty		8	115440	128680	113720	119280	8185.94	5.07657	-0.620554	3960	4160	4280	4133.33	161.658	3.6163	-0.243981	29.1515	30.9327	26.5701	28.8848	2.1935	1.46067	-0.515164
	empty		8	120840	138320	126400	128520	8930.76	5.10897	-0.475896	5160	3680	5040	4626.67	822.03	3.66527	0.129914	23.4186	37.587	25.0794	28.695	7.74532	1.45781	-0.528727
								Ave (log mean F)	5.21557						Ave (log mean R)	3.64825						Ave (log mean F/R)	1.56942
								SD (log mean F)	0.223997						SD (log mean R)	0.130967						SD (log mean F/R)	0.211096

## Sheet: E3 ligase Pool deconvolution
	siRNA			FIREFLY D	FIREFLY E	FIREFLY F	Ave	st dev	RENILLA D	RENILLA E	RENILLA F	Ave	St dev	Firefly/Renilla D	Firefly/Renilla E	firefly/renilla F	Ave F/R	FOLD D	FOLD E	FOLD F	Ave	St dev
1	AMFR-1	AMFR	1	131560	116760	119320	122547	7910.03	7160	7080	6560	6933.33	325.781	18.3743	16.4915	18.189	17.685	14.0979	12.6533	13.9557	13.569	0.796172
	AMFR-2		2	177400	177280	193800	182827	9503.37	7600	7760	7920	7760	160	23.3421	22.8454	24.4697	23.5524	17.9095	17.5284	18.7747	18.0708	0.638618
	AMFR-3		3	16000	12280	16080	14786.7	2171.21	13440	13440	13440	13440	0	1.19048	0.91369	1.19643	1.1002	0.913406	0.701039	0.917974	0.84414	0.12395
	AMFR-4		4	367960	290080	389680	349240	52372.4	7880	8720	7600	8066.67	582.866	46.6954	33.2661	51.2737	43.7451	35.8276	25.5238	39.3403	33.5639	7.18106
	AMFR-P		P	31840	21040	29960	27613.3	5769.76	11320	10680	10280	10760	524.595	2.81272	1.97004	2.9144	2.56572	2.15809	1.51153	2.2361	1.96858	0.397728
2	ASB14-1	ASB14	1	124240	121120	145680	130347	13370.4	5880	7040	6080	6333.33	620.108	21.1293	17.2045	23.9605	20.7648	16.2117	13.2004	18.384	15.932	2.60309
	ASB14-2		2	61560	53560	75360	63493.3	11027.8	7360	6880	8000	7413.33	561.902	8.36413	7.78488	9.42	8.523	6.41747	5.97304	7.2276	6.53937	0.636102
	ASB14-3		3	225360	228800	242840	232333	9260.18	7160	7760	6720	7213.33	522.047	31.4749	29.4845	36.1369	32.3654	24.1494	22.6223	27.7265	24.8327	2.61976
	ASB14-4		4	174240	165120	167920	169093	4671.84	6640	6520	6320	6493.33	161.658	26.241	25.3252	26.5696	26.0452	20.1337	19.431	20.3858	19.9835	0.494811
	ASB14-P		P	85040	62880	69560	72493.3	11367.5	6040	5880	5560	5826.67	244.404	14.0795	10.6939	12.5108	12.428	10.8026	8.205	9.59905	9.53556	1.29998
3	CYLD-1	CYLD	1	87440	74360	107160	89653.3	16511.6	10360	11960	9240	10520	1367.04	8.44015	6.21739	11.5974	8.75165	6.47581	4.77036	8.89824	6.7148	2.07429
	CYLD-2		2	302080	281560	340640	308093	29995.5	13720	14920	13360	14000	816.823	22.0175	18.8713	25.497	22.1286	16.8932	14.4792	19.5629	16.9784	2.54289
	CYLD-3		3	73040	80120	94720	82626.7	11055.2	21160	20600	18800	20186.7	1233.1	3.4518	3.88932	5.0383	4.12647	2.64843	2.98413	3.86569	3.16608	0.628699
	CYLD-4		4	155760	137560	181160	158160	21898.9	21440	22840	19880	21386.7	1480.72	7.26493	6.02277	9.11268	7.46679	5.5741	4.62104	6.99181	5.72898	1.19295
	CYLD-P		P	138360	111560	136400	128773	14939.4	22560	23760	21600	22640	1082.22	6.13298	4.69529	6.31481	5.71436	4.7056	3.60251	4.84511	4.38441	0.680725
4	LRRC29-1	LRRC29	1	176080	170880	224640	190533	29651.5	7600	7520	6640	7253.33	532.666	23.1684	22.7234	33.8313	26.5744	17.7762	17.4348	25.9575	20.3895	4.82503
	LRRC29-2		2	130600	103560	149040	127733	22875.1	9880	9840	9000	9573.33	496.924	13.2186	10.5244	16.56	13.4343	10.1421	8.07496	12.7058	10.3076	2.31988
	LRRC29-3		3	153240	137960	229960	173720	49300.8	9600	8880	8320	8933.33	641.665	15.9625	15.536	27.6394	19.7127	12.2474	11.9202	21.2067	15.1248	5.26962
	LRRC29-4		4	82200	83520	91600	85773.3	5089.02	21320	23480	19280	21360	2100.29	3.85553	3.55707	4.75104	4.05455	2.9582	2.7292	3.64529	3.1109	0.476749
	LRRC29-P		P	92960	75800	119720	96160	22134.2	9800	9960	8880	9546.67	582.866	9.48571	7.61044	13.482	10.1927	7.27802	5.8392	10.3442	7.82048	2.30097
5	FBX011-1	FBX011	1	114120	97400	128440	113320	15535.5	8320	7720	8400	8146.67	371.663	13.7163	12.6166	15.2905	13.8745	10.524	9.68022	11.7318	10.6453	1.03116
	FBX011-2		2	117840	119040	159840	132240	23909.8	7600	9480	6680	7920	1427.17	15.5053	12.557	23.9281	17.3301	11.8966	9.63447	18.3591	13.2967	4.52772
	FBX011-3		3	102880	89960	127440	106760	19038.9	11400	10800	10880	11026.7	325.781	9.02456	8.32963	11.7132	9.68914	6.9242	6.391	8.98711	7.43411	1.37111
	FBX011-4		4	223880	198840	260800	227840	31169.2	6000	7120	4920	6013.33	1100.06	37.3133	27.927	53.0081	39.4161	28.6291	21.4273	40.6711	30.2425	9.72283
	FBX011-P		P	92880	93840	107400	98040	8120.2	8120	8800	7640	8186.67	582.866	11.4384	10.6636	14.0576	12.0532	8.77626	8.1818	10.7858	9.24797	1.36461
6	RNF127-1	LONRF3	1	119840	104880	158160	127627	27480.2	8000	7760	7920	7893.33	122.202	14.98	13.5155	19.9697	16.1551	11.4936	10.3699	15.322	12.3951	2.59623
	RNF127-2		2	21880	14160	30840	22293.3	8347.68	8080	7280	7720	7693.33	400.666	2.70792	1.94505	3.99482	2.8826	2.07768	1.49237	3.06507	2.21171	0.794872
	RNF127-3		3	214960	185440	211440	203947	16123.6	8080	8560	7040	7893.33	777.003	26.604	21.6636	30.0341	26.1005	20.4122	16.6216	23.044	20.0259	3.22857
	RNF127-4		4	88160	96600	110320	98360	11184.3	10800	11560	9960	10773.3	800.333	8.16296	8.3564	11.0763	9.19856	6.26313	6.41154	8.49842	7.0577	1.24991
	RNF127-P		P	32360	26160	62720	40413.3	19565.3	8120	8280	7200	7866.67	582.866	3.98522	3.15942	8.71111	5.28525	3.05771	2.4241	6.6837	4.05517	2.29831
7	HERC5-1	HERC5	1	78360	72280	102280	84306.7	15859.4	13000	12560	11280	12280	893.532	6.02769	5.75478	9.06738	6.94995	4.62482	4.41542	6.95705	5.33243	1.41085
	HERC5-2		2	272120	271920	304520	282853	18764.2	11440	10960	9680	10693.3	909.799	23.7867	24.8102	31.4587	26.6852	18.2506	19.0359	24.137	20.4745	3.19603
	HERC5-3		3	238240	259600	293720	263853	27983.5	10840	11760	9800	10800	980.612	21.9779	22.0748	29.9714	24.6747	16.8628	16.9372	22.9959	18.932	3.5197
	HERC5-4		4	184360	171720	250440	202173	42275.2	8240	8040	6320	7533.33	1055.53	22.3738	21.3582	39.6266	27.7862	17.1665	16.3873	30.4039	21.3193	7.8772
	HERC5-P		P	97680	99480	112400	103187	8029.58	13680	10360	9600	11213.3	2169.73	7.14035	9.60232	11.7083	9.48367	5.47852	7.36749	8.98335	7.27645	1.75419
8	HKR3-1	HKR3	1	110280	89440	145600	115107	28389.4	7160	7880	7520	7520	360	15.4022	11.3503	19.3617	15.3714	11.8175	8.70861	14.8555	11.7939	3.07351
	HKR3-2		2	201240	146440	251960	199880	52773.1	10120	9440	8720	9426.67	700.095	19.8854	15.5127	28.8945	21.4309	15.2573	11.9023	22.1696	16.4431	5.23537
	HKR3-3		3	139800	107120	193920	146947	43839.1	27720	29200	29800	28906.7	1070.58	5.04329	3.66849	6.50738	5.07306	3.86952	2.81469	4.99286	3.89236	1.08926
	HKR3-4		4	97440	93760	180040	123747	48786.2	11480	11680	10880	11346.7	416.333	8.4878	8.0274	16.5478	11.021	6.51237	6.15911	12.6965	8.45599	3.67662
	HKR3-P		P	136720	126680	197920	153773	38560.3	18240	18000	18000	18080	138.564	7.49561	7.03778	10.9956	8.50965	5.7511	5.39982	8.43647	6.52913	1.66112
9	MKRN2-1	MKRN2	1	51160	49000	83280	61146.7	19198.4	9040	9320	8080	8813.33	650.333	5.65929	5.25751	10.3069	7.07458	4.34216	4.03389	7.90811	5.42805	2.15332
	MKRN2-2		2	147360	151680	215680	171573	38258.5	7200	8280	7040	7506.67	674.487	20.4667	18.3188	30.6364	23.1406	15.7033	14.0553	23.5061	17.7549	5.04838
	MKRN2-3		3	156040	138600	193440	162693	28018.9	13080	14040	12400	13173.3	823.974	11.9297	9.87179	15.6	12.4672	9.15317	7.57425	11.9693	9.56557	2.22635
	MKRN2-4		4	135560	129240	200120	154973	39225.7	9240	9040	8160	8813.33	574.572	14.671	14.2965	24.5245	17.8307	11.2565	10.9691	18.8167	13.6808	4.45017
	MKRN2-P		P	60960	55400	75080	63813.3	10145.5	7720	8320	7320	7786.67	503.322	7.89637	6.65865	10.2568	8.27062	6.05858	5.10893	7.86967	6.34573	1.40259
10	RFPL1-1	RFPL1	1	199120	174760	218240	197373	21792.6	8200	8680	6440	7773.33	1179.38	24.2829	20.1336	33.8882	26.1016	18.6314	15.4478	26.0011	20.0267	5.41328
	RFPL1-2		2	258720	233000	302720	264813	35257.1	8240	8240	6720	7733.33	877.572	31.3981	28.2767	45.0476	34.9075	24.0905	21.6956	34.5633	26.7831	6.84339
	RFPL1-3		3	192600	176640	224600	197947	24423	9360	12240	9400	10333.3	1651.34	20.5769	14.4314	23.8936	19.634	15.7879	11.0726	18.3327	15.0644	3.68369
	RFPL1-4		4	151400	144280	170520	155400	13569.6	10640	10880	9800	10440	567.098	14.2293	13.261	17.4	14.9635	10.9176	10.1747	13.3503	11.4809	1.66108
	RFPL1-P		P	174760	142600	187320	168227	23064.8	8720	9680	8720	9040	554.256	20.0413	14.7314	21.4817	18.7514	15.3769	11.3028	16.482	14.3873	2.72774
11	RHOBTB2-1	RHOBTB2	1	150000	134240	180680	154973	23616.1	5600	5680	4800	5360	486.621	26.7857	23.6338	37.6417	29.3537	20.5516	18.1333	28.881	22.522	5.63825
	RHOBTB2-2		2	225120	205600	291400	240707	44973.5	6000	7720	6360	6693.33	907.157	37.52	26.6321	45.8176	36.6566	28.7876	20.4338	35.1541	28.1252	7.38247
	RHOBTB2-3		3	459120	316120	399600	391613	71833.8	9200	9720	8480	9133.33	622.682	49.9043	32.5226	47.1226	43.1832	38.2897	24.9534	36.1554	33.1328	7.16354
	RHOBTB2-4		4	47640	41920	75240	54933.3	17817.1	13280	13880	11040	12733.3	1496.84	3.58735	3.02017	6.81522	4.47425	2.75243	2.31726	5.22905	3.43292	1.57064
	RHOBTB2-P		P	189840	127120	203760	173573	40827.4	6600	6360	6000	6320	301.993	28.7636	19.9874	33.96	27.5704	22.0692	15.3356	26.0562	21.1537	5.41864
12	RKHD1-1	RKHD1	1	197680	192400	270400	220160	43589.1	8200	9880	7880	8653.33	1074.31	24.1073	19.4737	34.3147	25.9652	18.4966	14.9414	26.3284	19.9221	5.82578
	RKHD1-2		2	142600	134320	190120	155680	30111.9	9880	9760	9640	9760	120	14.4332	13.7623	19.722	15.9725	11.074	10.5593	15.1319	12.2551	2.50468
	RKHD1-3		3	94200	85240	95720	91720	5663.07	33880	28360	32000	31413.3	2806.37	2.7804	3.00564	2.99125	2.92576	2.13329	2.30611	2.29507	2.24483	0.0967467
	RKHD1-P		4	271640	256320	294080	274013	18991.5	7880	7400	6480	7253.33	711.43	34.4721	34.6378	45.3827	38.1642	26.4491	26.5763	34.8204	29.2819	4.79689
	RKHD1-5		P	187080	206160	175160	189467	15637.2	11800	12160	10920	11626.7	637.913	15.8542	16.9539	16.0403	16.2828	12.1643	13.0081	12.3071	12.4932	0.451615
13	RNF126-1	RNF126	1	36440	32080	57160	41893.3	13399.8	6800	7360	7360	7173.33	323.316	5.35882	4.3587	7.7663	5.82794	4.11162	3.34426	5.95879	4.47155	1.34391
	RNF126-2		2	109320	106000	165680	127000	33539	5880	7160	6280	6440	654.828	18.5918	14.8045	26.3822	19.9262	14.2648	11.3589	20.242	15.2886	4.52919
	RNF126-3		3	148800	169360	170240	162800	12132.3	6600	6680	6080	6453.33	325.781	22.5455	25.3533	28	25.2996	17.2983	19.4526	21.4833	19.4114	2.09284
	RNF126-4		4	101560	82240	122920	102240	20348.5	12800	14200	12440	13146.7	929.803	7.93438	5.79155	9.88103	7.86898	6.08774	4.44363	7.58133	6.03757	1.56945
	RNF126-P		P	36880	36680	47600	40386.7	6247.73	7240	8400	9800	8480	1281.87	5.09392	4.36667	4.85714	4.77258	3.90837	3.35038	3.7267	3.66181	0.2846
14	RNF186-1	RNF186	1	55800	43960	62600	54120	9432.88	11320	11720	11280	11440	243.311	4.92933	3.75085	5.54965	4.74328	3.78208	2.87789	4.25803	3.63933	0.701058
	RNF186-2		2	142360	137080	172560	150667	19143.1	9840	11680	11560	11026.7	1029.43	14.4675	11.7363	14.9273	13.7104	11.1003	9.00481	11.4532	10.5194	1.32352
	RNF186-3		3	93680	91440	101600	95573.3	5338.06	6520	7240	7040	6933.33	371.663	14.3681	12.6298	14.4318	13.8099	11.0241	9.69039	11.073	10.5958	0.784508
	RNF186-4		4	280880	316040	302280	299733	17717.8	11200	12680	12320	12066.7	771.838	25.0786	24.9243	24.5357	24.8462	19.2418	19.1234	18.8253	19.0635	0.214625
	RNF186-P		P	221720	258360	241320	240467	18334.9	6640	7000	6560	6733.33	234.379	33.3916	36.9086	36.7866	35.6956	25.6201	28.3185	28.2249	27.3878	1.53165
15	RNF146-1	RNF146	1	75280	69880	93800	79653.3	12545.4	8360	7920	7800	8026.67	294.845	9.00478	8.82323	12.0256	9.95122	6.90902	6.76973	9.22681	7.63519	1.38015
	RNF146-2		2	60720	50840	65080	58880	7296.14	14040	14520	13080	13880	733.212	4.32479	3.50138	4.97554	4.26723	3.31824	2.68647	3.81754	3.27408	0.566824
	RNF146-3		3	45000	39080	43960	42680	3160.76	9720	11160	10280	10386.7	725.902	4.62963	3.50179	4.27626	4.1359	3.55214	2.68679	3.28101	3.17331	0.442612
	RNF146-4		4	90200	92560	79200	87320	7130.44	18360	19240	18400	18666.7	496.924	4.91285	4.81081	4.30435	4.676	3.76944	3.69115	3.30256	3.58772	0.250037
	RNF146-P		P	39440	35640	38000	37693.3	1918.47	14520	16400	15760	15560	955.824	2.71625	2.17317	2.41117	2.43353	2.08408	1.66739	1.85	1.86715	0.208872
16	RNF6-1	RNF6	1	211880	205600	261240	226240	30473.1	6480	7800	7960	7413.33	812.24	32.6975	26.359	32.8191	30.6252	25.0876	20.2242	25.1808	23.4975	2.83515
	RNF6-2		2	145200	162800	198200	168733	26993.6	5320	5320	6120	5586.67	461.88	27.2932	30.6015	32.3856	30.0935	20.941	23.4794	24.8482	23.0895	1.98255
	RNF6-3		3	87600	94720	91560	91293.3	3567.48	20840	23000	19080	20973.3	1963.4	4.20345	4.11826	4.79874	4.37349	3.22515	3.15978	3.68189	3.35561	0.284453
	RNF6-4		4	200120	194920	225840	206960	16556	7200	7760	7400	7453.33	283.784	27.7944	25.1186	30.5189	27.8106	21.3256	19.2725	23.416	21.338	2.07177
	RNF6-P		P	126360	110200	117320	117960	8098.99	6960	7240	6880	7026.67	189.033	18.1552	15.221	17.0523	16.8095	13.9298	11.6785	13.0836	12.8973	1.13715
17	RNF7-1	RNF7	1	257040	233000	219880	236640	18845.5	6560	6440	6240	6413.33	161.658	39.1829	36.1801	35.2372	36.8667	30.0635	27.7596	27.0361	28.2864	1.58097
	RNF7-2		2	179960	155960	207840	181253	25964.2	8960	8680	8520	8720	222.711	20.0848	17.9677	24.3944	20.8156	15.4103	13.786	18.7169	15.971	2.51282
	RNF7-3		3	96560	104920	112640	104707	8042.12	6360	6120	5520	6000	432.666	15.1824	17.1438	20.4058	17.5773	11.6489	13.1538	15.6566	13.4864	2.02446
	RNF7-4		4	92720	94840	97680	95080	2488.69	21720	25040	23840	23533.3	1681.11	4.26888	3.78754	4.09732	4.05124	3.27534	2.90603	3.14371	3.10836	0.187176
	RNF7-P		P	90440	70440	101640	87506.7	15805.5	9400	8400	8720	8840	510.686	9.62128	8.38571	11.656	9.88765	7.38203	6.43404	8.94317	7.58641	1.26699
18	SSB3-1	SSB3	1	64480	55720	81080	67093.3	12880.4	17560	15800	18600	17320	1415.34	3.67198	3.52658	4.35914	3.85257	2.81737	2.70581	3.3446	2.95593	0.341191
	SSB3-2		2	217040	214680	234640	222120	10906.7	6800	6320	6600	6573.33	241.109	31.9176	33.9684	35.5515	33.8125	24.4892	26.0626	27.2773	25.943	1.3979
	SSB3-3		3	265480	271920	291400	276267	13495.6	9360	10120	9240	9573.33	477.214	28.3632	26.8696	31.5368	28.9232	21.762	20.616	24.197	22.1917	1.82874
	SSB3-4		4	198640	208160	238240	215013	20670.4	8440	8080	7680	8066.67	380.175	23.5355	25.7624	31.0208	26.7729	18.0579	19.7665	23.8011	20.5418	2.94905
	SSB3-P		P	96960	82360	120840	100053	19425.6	15720	15120	15320	15386.7	305.505	6.16794	5.44709	7.88773	6.50092	4.73242	4.17934	6.05195	4.9879	0.962091
19	TMEPA1-1	TMEPA1	1	262440	213280	255000	243573	26497.2	8560	8600	9240	8800	381.576	30.6589	24.8	27.5974	27.6854	23.5234	19.0281	21.1744	21.242	2.24841
	TMEPA1-2		2	189520	174920	159720	174720	14901	5600	6600	5800	6000	529.15	33.8429	26.503	27.5379	29.2946	25.9663	20.3348	21.1288	22.4766	3.04813
	TMEPA1-3		3	45240	51600	46800	47880	3314.69	6080	6040	6000	6040	40	7.44079	8.54305	7.8	7.92795	5.70903	6.55475	5.98464	6.08281	0.431321
	TMEPA1-4		4	77880	66680	74560	73040	5752.63	5880	5160	5440	5493.33	362.951	13.2449	12.9225	13.7059	13.2911	10.1623	9.91492	10.516	10.1977	0.3021
	TMEPA1-P		P	75200	54080	80760	70013.3	14075.9	6360	6360	9520	7413.33	1824.43	11.8239	8.50314	8.48319	9.60341	9.07202	6.52414	6.50883	7.36833	1.47546
20	TOPBP1-1	TOPBP1	1	229520	187800	218480	211933	21616.7	10680	9920	10480	10360	393.954	21.4906	18.9315	20.8473	20.4231	16.4889	14.5254	15.9954	15.6699	1.02144
	TOPBP1-2		2	175120	151000	167480	164533	12327	6360	6440	5720	6173.33	394.631	27.5346	23.4472	29.2797	26.7538	21.1262	17.9901	22.4652	20.5272	2.29689
	TOPBP1-3		3	85720	76880	81800	81466.7	4429.42	5840	5440	6040	5773.33	305.505	14.6781	14.1324	13.543	14.1178	11.2619	10.8432	10.3911	10.8321	0.435542
	TOPBP1-4		4	64960	72040	85560	74186.7	10466.4	12040	12160	12760	12320	385.746	5.39535	5.92434	6.70533	6.00834	4.13964	4.54552	5.14474	4.60997	0.505639
	TOPBP1-P		P	83280	77400	81200	80626.7	2981.63	9600	9880	8640	9373.33	650.333	8.675	7.83401	9.39815	8.63572	6.65599	6.01073	7.21084	6.62585	0.60062
21	TRAF7-1	TRAF7	1	49600	52200	52640	51480	1642.92	10320	10720	10960	10666.7	323.316	4.8062	4.8694	4.80292	4.82617	3.68761	3.73611	3.6851	3.70294	0.0287514
	TRAF7-2		2	431640	494400	500040	475360	37967.5	13600	14160	13400	13720	393.954	31.7382	34.9153	37.3164	34.6566	24.3515	26.7891	28.6314	26.5907	2.14685
	TRAF7-3		3	102240	78800	97600	92880	12412.4	5520	5280	5600	5466.67	166.533	18.5217	14.9242	17.4286	16.9582	14.211	11.4508	13.3723	13.0114	1.41506
	TRAF7-4		4	241320	260120	238000	246480	11928.7	9280	9520	8800	9200	366.606	26.0043	27.3235	27.0455	26.7911	19.9521	20.9643	20.7509	20.5558	0.533568
	TRAF7-P		P	73320	71400	65360	70026.7	4153.91	11360	10360	10080	10600	672.904	6.45423	6.89189	6.48413	6.61008	4.95208	5.28788	4.97502	5.07166	0.187605
22	TRIM11-P	TRIM11	1	120760	113000	122480	118747	5050.52	10920	11080	11960	11320	560	11.0586	10.1986	10.2408	10.4993	8.48484	7.82496	7.85737	8.05573	0.371981
	TRIM11-2		2	298640	315080	291160	301627	12236.5	10920	11080	9320	10440	973.242	27.348	28.4368	31.2403	29.0084	20.9831	21.8185	23.9695	22.257	1.54077
	TRIM11-3		3	198440	208400	221320	209387	11471.9	11000	11200	10240	10813.3	506.491	18.04	18.6071	21.6133	19.4201	13.8414	14.2765	16.583	14.9003	1.47342
	TRIM11-4		4	185560	195520	203360	194813	8921.02	6840	7480	7000	7106.67	333.067	27.1287	26.139	29.0514	27.4397	20.8148	20.0555	22.29	21.0534	1.13624
	TRIM11-5		P	99600	83520	102120	95080	10090.2	9560	9520	9040	9373.33	289.367	10.4184	8.77311	11.2965	10.1627	7.99364	6.73127	8.66734	7.79742	0.982838
23	TZFP_1	TZFP	1	102520	94520	109520	102187	7505.55	21640	18400	19080	19706.7	1708.49	4.73752	5.13696	5.74004	5.20484	3.63492	3.94139	4.40411	3.99347	0.387233
	TZFP_2		2	181120	165800	208960	185293	21880.6	7480	8160	7200	7613.33	493.694	24.2139	20.3186	29.0222	24.5183	18.5784	15.5897	22.2676	18.8119	3.34508
	TZFP_3		3	224920	264440	308200	265853	41658	8280	8520	12360	9720	2289.45	27.1643	31.0376	24.9353	27.7124	20.8421	23.8139	19.1319	21.2626	2.36918
	TZFP_4		4	228200	222480	215400	222027	6412.03	7560	9080	9560	8733.33	1044.09	30.1852	24.5022	22.5314	25.7396	23.1599	18.7996	17.2875	19.749	3.04918
	TZFP_P		P	138000	117680	161360	139013	21857.6	16320	16320	18600	17080	1316.36	8.45588	7.21078	8.67527	8.11398	6.48787	5.53256	6.6562	6.22554	0.606016
24	UBOX5-1	UBOX5	1	195920	151720	200840	182827	27051.3	8320	8440	7400	8053.33	568.976	23.5481	17.9763	27.1405	22.8883	18.0675	13.7925	20.8239	17.5613	3.54291
	UBOX5-2		2	193960	195200	194280	194480	643.739	9040	9400	9520	9320	249.8	21.4558	20.766	20.4076	20.8764	16.4622	15.9329	15.6579	16.0177	0.408762
	UBOX5-3		3	199240	205760	193600	199533	6085.3	31880	31520	29400	30933.3	1340.05	6.24969	6.52792	6.58503	6.45421	4.79514	5.00862	5.05244	4.95207	0.137656
	UBOX5-4		4	217520	222680	247760	229320	16176.6	9400	9120	8840	9120	280	23.1404	24.4167	28.0271	25.1947	17.7548	18.734	21.5042	19.331	1.94468
	UBOX5-P		P	156000	164920	177440	166120	10770.3	12360	12600	12280	12413.3	166.533	12.6214	13.0889	14.4495	13.3866	9.68388	10.0426	11.0866	10.271	0.728698
25	UTRN-1	UTRN	1	97960	67400	89800	85053.3	15823.3	8680	7960	7880	8173.33	440.606	11.2857	8.46734	11.3959	10.383	8.65909	6.49666	8.74366	7.96647	1.2736
	UTRN-2		2	232320	224600	234080	230333	5042.59	7440	7960	6320	7240	838.093	31.2258	28.2161	37.038	32.16	23.9584	21.6491	28.4178	24.6751	3.4408
	UTRN-3		3	190960	177280	201280	189840	12039.1	9000	8880	7960	8613.33	568.976	21.2178	19.964	25.2864	22.1561	16.2796	15.3176	19.4013	16.9995	2.13492
	UTRN-4		4	41520	34320	53680	43173.3	9785.32	10880	11000	10320	10733.3	362.951	3.81618	3.12	5.20155	4.04591	2.92801	2.39386	3.99095	3.10427	0.813006
	UTRN-P		P	68160	44120	54880	55720	12042	9560	9360	9280	9400	144.222	7.12971	4.71368	5.91379	5.91906	5.47035	3.61662	4.53743	4.54147	0.926871
26	ZFYVE19-1	ZFYVE19	1	229640	229640	240560	233280	6304.66	6360	6960	6360	6560	346.41	36.1069	32.9943	37.8239	35.6417	27.7034	25.3152	29.0208	27.3465	1.87841
	ZFYVE19-2		2	241040	210280	213000	221440	17028.5	8960	8240	8840	8680	385.746	26.9018	25.5194	24.095	25.5054	20.6407	19.5801	18.4872	19.5693	1.0768
	ZFYVE19-3		3	241880	218640	272080	244200	26795.4	8920	8240	8080	8413.33	446.019	27.1166	26.534	33.6733	29.1079	20.8055	20.3585	25.8362	22.3334	3.04173
	ZFYVE19-4		4	111880	106560	126040	114827	10068.8	15040	12880	16120	14680	1649.73	7.43883	8.27329	7.81886	7.84366	5.70753	6.34778	5.99911	6.01814	0.320549
	ZFYVE19-P		P	158920	187680	190600	179067	17508.5	11960	12560	10720	11746.7	938.367	13.2876	14.9427	17.7799	15.3367	10.1951	11.4649	13.6418	11.7673	1.74313
27	ZNF216-1	ZNF216	1	24600	25080	37560	29080	7347.82	11600	10320	10600	10840	672.904	2.12069	2.43023	3.5434	2.69811	1.62712	1.86462	2.71871	2.07015	0.574084
	ZNF216-2		2	212400	187560	205440	201800	12813.8	8400	7280	6680	7453.33	873.002	25.2857	25.7637	30.7545	27.268	19.4008	19.7675	23.5967	20.9217	2.32392
	ZNF216-3		3	227120	220960	206120	218067	10794.8	9960	10320	7640	9306.67	1454.56	22.8032	21.4109	26.9791	23.731	17.496	16.4277	20.7	18.2079	2.22332
	ZNF216-4		4	225360	281240	212600	239733	36507.6	9280	9520	8680	9160	432.666	24.2845	29.542	24.4931	26.1065	18.6325	22.6665	18.7926	20.0305	2.28417
	ZNF216-P		P	74960	52440	61680	63026.7	11320.2	11600	11400	11440	11480	105.83	6.46207	4.6	5.39161	5.48456	4.9581	3.5294	4.13677	4.20809	0.717012
							#DIV/0!	#DIV/0!				#DIV/0!	#DIV/0!	#DIV/0!	#DIV/0!	#DIV/0!		#DIV/0!	#DIV/0!	#DIV/0!
controls	CTNNB1	controls	CTNNB1	3520	2360	4440	3440	1042.31	9320	9640	8760	9240	445.421	0.377682	0.244813	0.506849	0.376448	0.289781	0.187836	0.388886	0.288834	0.100528
	LRP6		LRP6	23400	15680	31400	23493.3	7860.42	6120	6240	6000	6120	120	3.82353	2.51282	5.23333	3.85656	2.93365	1.92799	4.01533	2.95899	1.0439
	OTP		OTP	204400	212320	231280	216000	13812.7	7480	7720	7880	7693.33	201.329	27.3262	27.5026	29.3503	28.0597	20.9663	21.1017	22.5193	21.5291	0.860209
	APC		APC	791120	922840	862320	858760	65932.1	8280	7000	7360	7546.67	660.101	95.5459	131.834	117.163	114.848	73.3087	101.151	89.8947	88.1182	14.0061
	no wnt		no wnt	11440	10520	13160	11706.7	1340.05	7440	7440	7120	7333.33	184.752	1.53763	1.41398	1.84831	1.59998	1.17977	1.08489	1.41814	1.2276	0.171697
	no wnt		no wnt	7240	6320	8920	7493.33	1318.38	8240	7840	6680	7586.67	810.267	0.878641	0.806122	1.33533	1.0067	0.674147	0.618507	1.02455	0.7724	0.22013
	wnt		wnt	236200	211240	221400	222947	12551.7	7520	7120	5920	6853.33	832.666	31.4096	29.6685	37.3986	32.8256	24.0994	22.7635	28.6945	25.1858	3.11119
	wnt		wnt	262400	239000	227760	243053	17672.1	8320	7560	7800	7893.33	388.501	31.5385	31.6138	29.2	30.7841	24.1982	24.256	22.404	23.6194	1.05296
